# Supplementary material for: Prediction of disorders with significant coronary lesions using machine learning in patients admitted with chest symptom
Source: PLoS One. 2022 Oct 10;17(10):e0274416. doi: 10.1371/journal.pone.0274416 (PMC9550076; doi:10.1371/journal.pone.0274416)
Supplement: S2 File — (XLSX) [file pone.0274416.s002.xlsx]

## Sheet: dataDongAFull_Imputed
@Male_1	@Age_1	@@CADorNot	@Squeezing_pain_1	pressed_pain_1	chest_discomfort_1	Soreness_1	tearing_pain_1	burning_pain_1	Stabbing_pain_1	pleuriticpain_1	@Tenderness_1	@Dyspnea_on_exercise_1	@Excertional_pain_1	@Radiating_pain_1	sweating_1	@Nausea_or_vomiting_1	Post_prandial_pain_1	backpain_1	@Recent_infection_1	@Pitting_or_pulmonary_edema_1	@Emotional_stress_or_tingling_sensation_1	@Body_mass_index_1	@Hypertension_1	Diabetes_mellitus_1	@Hypercholesterolemia_1	@Current_smoking_1	@Prior_myocardial_infarction_1	@Prior_heart_failure_1	@Stroke_or_brain_mass_1	Lung_disease_1	@Initial_systolic_blood_pressure_1	@Initial_diastolic_blood_pressure_1	@Initial_body_temperature_1	@Initial_heart_rate_1	@Initial_respiratory_rate_1	@Initial_SPO2_1	@White_blood_cell_2	@Hemoglobin_2	Platelet_2	Seg_neutrophil_2	@PT_2	@INR_2	APTT_2	@BUN_2	Creatinine_2	Total_Cholesterol_2	ALP_2	@Sodium_2	Chloride_2
1	61	1	1	0	0	0	0	0	0	0	0	0	0	0	0	0	0	0	0	0	0	27.82	1	0	1	1	1	0	0	0	140	90	36.2	72	20	96	7.76	13.5	168	58.3	11	1.01	25.4	13	0.8	179	225	140	107
1	79	0	1	0	1	0	0	0	0	0	0	1	0	0	0	0	0	0	0	0	0	17.3	1	1	0	0	1	1	0	0	130	71	36.4	102	20	90	10.11	11.6	288	60.1	13.1	1.08	25.9	48	4.52	160	56	137	100
1	53	1	0	0	1	0	0	0	0	0	0	0	0	0	0	0	0	0	0	0	1	28.31	1	0	0	0	0	0	0	1	138	86	36.2	61	20	96	6.17	15.1	220	66.9	11.5	0.95	22.2	13	1.02	260	195	142	104
1	62	1	1	0	0	0	0	0	0	0	0	0	0	0	0	0	0	0	0	0	0	22.77	0	0	0	0	0	0	0	0	100	70	36.4	67	12	98	9.31	13.9	219	38.3	10.5	0.99	21.5	11	1	231	215	137	102
1	62	0	0	0	0	0	0	0	0	0	0	0	0	0	1	1	0	0	0	1	1	27.47	0	0	0	0	1	0	0	0	149	82	36.2	57	20	96	6.18	13.6	206	68.7	11.6	1.01	27.92	11	0.95	184	64	140	106
0	77	0	0	0	0	0	0	0	0	0	0	0	0	0	0	0	0	0	0	0	0	23.43	0	1	0	0	0	0	0	0	147	70	37.3	86	20	96	5.41	10.3	242	72.6	32.2	2.66	34.4	11	1.05	159	274	134	93
0	75	1	0	0	0	0	0	0	0	0	0	0	0	0	0	0	0	0	0	0	0	30.286	1	1	0	0	0	1	0	0	190	100	36.2	74	20	100	15.16	12.2	159	90.2	14.4	1.19	52.3	29	9.58	128	62	134	97
0	74	0	0	0	1	0	0	0	0	0	0	0	0	0	0	0	0	0	0	0	0	27.55	0	1	0	0	0	0	0	1	130	70	36.4	75	20	96	5.11	12.7	238	57.4	11	1.01	24.9	14	0.7	132	168	142	106
1	57	0	1	0	0	0	0	0	0	0	0	0	0	0	0	0	0	0	0	1	0	26.67	0	0	0.2	0	0.4	0	0	0	157	104	36.4	109	20	96	7.52	12	290	78.8	16.1	1.34	26.5	25	1.09	183	1109	134	101
0	72	1	0	0	0	1	0	0	0	0	0	0	0	0	1	0	0	0	0	0	0	24.46	0	0	0	0	0	0	0	0	100	60	36.2	45	20	96	7.72	12	160	54.6	12.9	1.07	26.1	17	0.78	202	92	141	109
1	46	0	1	1	0	0	0	0	0	0	0	1	0	0	1	0	0	1	0	0	0	32.6	0	0	0	0	0	0	0	0	168	119	36.3	89	20	90	11.31	15.9	262	69.6	11.8	0.98	25.6	11	0.97	276	56	139	106
1	72	1	1	0	0	0	0	0	0	0	0	0	0	1	1	0	0	0	0	0	0	25.48	0	0	0	0	0	0	0	0	117	77	36.3	86	19	98	6.27	12.3	271	48.9	10.7	0.99	25.2	17	1	217	197	141	102
1	69	0	1	0	0	0	0	0	0	0	0	0	0	0	0	0	0	1	0	0	0	21.34	1	1	0	0	0	0	0	1	155	74	36.2	74	20	96	7.01	12.8	126	58.2	11.3	0.98	27.2	11	0.76	182	75	140	111
0	64	0	0	0	1	0	0	0	0	0	0	0.2	0	0	0	0	0	0	0	0	0.2	24.47	1	0	0	0	0	0	0	0	114	60	36.3	78	20	96	6.49	11.6	188	52.3	10.8	0.99	21.8	9	0.8	159	173	134	99
0	60	0	0	0	1	0	0	0	0	0	0	1	0	0	0	0	0	0	0	0	0	21.26	1	0	0	0	0	0	0	0	120	60	36.4	75	20	96	8.62	10.8	209	73.2	11.2	1.03	24.3	24	1.3	184	204	141	106
0	80	1	1	0	0	0	0	0	0	0	0	0	0	0	0	0	0	0	0	0	0	23.25	1	1	0	0	1	0	0	0	143	62	36	93	20	96	5.62	12.5	190	58.4	10.3	0.9	23.8	14	0.9	183	230	138	105
0	70	0	0	0	0	0	0	0	0	0	0	1	0	0	0	0	0	0	1	0	0	20.5	0	1	0	1	0	1	0	1	130	80	37.1	140	24	100	17.25	12.4	200	88	23.1	2.16	28.6	17	1	143	241	142	107
1	62	1	0.4	0	0.8	0	0	0	0	0	0	0.2	0.2	0	0	0	0	0	0	0	0	30.11	1	0	0	0	1	0	0	0	136	73	36.2	64	20	96	6.38	15.7	154	52.6	10.6	0.93	23	13	1	164	135	144	107
0	71	0	0	0	1	0	0	0	0	0	0	0	0	0	0	0	0	0	0	0	0	24.84	0	0	1	0	1	0	0	1	120	80	36.4	75	19	96	7.76	14.7	143	66.6	11.8	0.98	21.8	23	1.09	146	192	142	107
0	66	0	0	0	1	0	0	0	0	0	0	0	1	0	1	0	0	0	0	0	0	23.44	1	0	0	0	0	0	0	0	132	81	36.3	57	20	97	5.45	10.9	175	54.5	12.7	1.05	22.2	17	0.61	183	148	141	107
1	68	1	0	0	0	0	0	0	0	0	0	1	0	0	0	0	0	0	0	1	0	22.49	0	0	0	1	1	0.2	0.2	0.2	128	59	36.6	79	19	85	11.08	16.8	204	39.5	12	1.11	23.9	13	0.6	194	276	139	100
1	66	0	0	0	0	0	0	0	0	0	0	1	0	0	0	0	0	0	0	0	0	24.42	1	0	0	0	0	0	0	0	146	95	36.5	80	20	96	7.76	15.2	167	64.3	11.8	1.09	23.42	16	1.2	207	191	144	106
1	66	1	0	0	0	0	0	0	0	0	0	1	0	0	0	0	0	0	0	0	0	16.98	0	0	0.2	0	0.6	0.2	0	0	98	57	36.4	56	20	97	5.67	15.4	261	50.8	10.7	0.98	25.7	15	0.8	213	177	139	102
1	84	0	0	0	0	0	0	0	0	0	0	1	0	0	0	0	0	0	0	0	0	23.03	1	0	0	0	0	0	0	0	135	70	36.2	94	20	96	7.33	9.3	220	62.8	11.8	1.08	23.5	43	2.3	136	307	134	99
1	74	0	1	0	0	0	0	0	0	0	0	0	0	0	0	0	0	0	0	0	0	23.05	0	1	0	0	0	0	0	0	130	96	36.2	80	19	99	6.67	10.2	207	43.5	16.7	1.44	32.6	16	1.65	146	73	139	109
0	87	0	0	0	1	0	0	0	0	0	0	1	0	0	0	0	0	0	0	0	0	29.33	1	1	0	0	0	0	0	0	123	69	36.2	106	20	96	6.45	13.6	170	61.5	12.2	1.09	25	25	0.9	146	228	141	110
0	86	0	1	0	0	0	0	0	0	0	0	0	1	0	0	0	0	0	0	0	0	32.04	1	1	0	0	1	0	0	0	154	60	36.2	61	20	96	4.5	11.9	132	58.3	11.6	1.03	23.5	19	1.4	129	167	140	104
0	80	0	1	0	0	0	0	0	0	0	0	0	0	0	0	0	0	0	0	0	0	22.43	0	0	0	0	0	0	0	0	74	49	36	119	30	96	10.51	11.3	132	49.1	16.4	1.36	48.9	20	1.28	168	85	149	107
0	75	0	0	0	0	0	0	0	0	0	0	0	0	0	0	0	0	0	0	1	0	28.62	1	1	0	0	0	0	0	0	120	71	36.3	80	21	96	7.38	10.8	220	42	13.1	1.08	27.1	18	0.8	196	111	138	107
0	61	0	0	0	0	0	0	0	0	0	0	0	0	0	0	1	0	1	0	0	0	19.11	1	1	0	0	0	0	0	0	140	80	36.4	80	17	98	9.55	9	240	82.3	14.6	1.21	24	25	1.17	104	89	134	100
1	59	0	0	0	1	0	0	0	0	0	0	1	1	0	1	0	0	0	0	0	0	27.43	0	1	1	0	0	0	0	0	118	89	36.4	120	22	98	16.84	21.9	197	74.1	14.4	1.21	33.9	32	1.24	167	182	135	101
0	75	0	0	1	1	0	0	0	0	0	0	1	0	0	0	0	0	1	0	0	0	21.78	0	0	0	0	1	0	0	0	105	56	36.4	83	20	98	7.45	13.6	197	40	13.6	1.12	25.9	25	0.82	135	68	126	95
1	69	1	0	0	1	0	0	0	0	0	0	0	0	0	0	0	0	0	0	0	0	23.71	1	0	0	0	0	0	0	1	124	78	36.3	63	20	96	5.72	13.9	172	65.6	12.58	1.082	23.5	12	0.7	141	192	140	106.4
1	72	0	0	0	0	0	0	0	0	0	0	1	0	0	0	0	0	0	0	0	0	22.14	0	1	0	0	1	0	0	0	101	55	36.4	57	20	100	8.22	15.1	217	55.3	15.9	1.31	29.6	34	1.97	171	64	131	99
1	70	0	0.2	0	0.6	0.2	0	0	0	0	0	0.6	0	0	0	0.4	0	0	0	0.2	0	21.63	1	1	0	0	0	0	0	0	144	65	36.5	83	20	96	7.45	10.9	147	78.4	15.8	1.32	31.8	12	2.21	190.6	405	137	101
1	87	1	0	0	1	0	0	0	0	0	0	1	0	0	0	0	0	0	0	0	0	23.15	1	0	0	0	0	0	0	0	120	80	36.4	64	20	96	6.48	13.9	225	67.6	11.1	1.05	23	10	0.7	134	206	132	96
0	73	0	0	0	1	0	0	0	0	0	0	0	0	0	0	0	0	0	0	0	0	27.6	0	0	0	0	1	0	0	0	146	74	36.6	56	20	96	7.2	12.1	200	58.9	10.7	0.98	23.5	9	0.8	161	159	143	107
1	71	1	0	1	0	0	0	0	0	0	0	0	1	0	0	1	0	0	0	0	0	21.77	0	0	0	0	1	0	0	0	120	80	37.3	82	20	98	8.52	13.3	276	67.1	11.5	0.97	24.6	34	1.27	215	46	142	110
1	73	1	0	1	0	0	0	0	0	0	0	0	0	0	0	0	0	0	0	0	0	25.51	1	1	0	0	0	0	0	0	125	80	36.1	84	20	96	10.03	13.7	198	63	13.5	1.24	64.3	31	1.5	164	174	143	102
1	84	1	0	0	0	0	0	0	0	0	0	1	0	0	0	0	0	0	1	0	0	39.648	1	0	0	0	0	0	0	1	158	87	36.5	56	20	86	8.01	11.9	179	70.4	13.5	1.12	25.8	9	0.79	141	104	141	104
1	70	0	0	1	0	0	0	0	0	0	0	0	0	0	0	0	0	0	0	0	0	29.3	1	0	0	0	1	0	0	1	120	70	36.5	20	20	98	13.7	10.8	303	80.6	13.1	1.14	23.3	19	0.94	93	102	137	107
1	59	0	1	0	0	0	0	0	0	0	0	0	0	0	0	0	0	0	0	0	0	24.39	0	0	0	0	0.4	0	0	0.2	114	72	36.3	60	20	96	8.79	14	202	77	12.3	1.02	24	25	0.76	118	51	137	104
1	46	1	0	1	0	0	0	0	0	0	0	0	0	0	0	0	0	0	0	0	0	27.2	0	0	0	1	0.2	0.2	0	0.2	116	74	36.4	77	20	95	10.37	17.2	283	58.9	10.8	0.99	26.5	13	1	207	340	142	99
0	69	0	0	0	0	0	0	0	0	0	0	0	0	1	1	1	0	1	0	0	1	26.2	0	1	0	0	1	0	0	0	156	108	36.5	103	20	96	5.7	10.8	261	28	12.8	1.07	25.3	9	1.14	188	131	142	104
0	70	0	1	0	0	0	0	0	0	0	0	1	0	0	0	0	0	1	0	0	0	24.84	1	0	0	0	0	0	0	0	100	60	36.1	100	31	88	9.53	11.8	233	81.6	11.5	1.06	26.9	39	0.9	124	353	131	99
0	72	1	0	0	1	0	0	0	0	0	0	1	0	0	0	0	0	0	0	0	0	22.03	1	1	0	0	0	1	0	0	124	55	36.5	75	20	96	8.6	8.1	246	78.5	11.7	1.08	24.3	29	2.6	246	280	126	95
1	56	1	1	0	0	0	0	0	1	0	0	0	0	1	0	0	0	0	0	0	0	24.86	0	1	0	1	1	0	0	0	129	79	36.4	69	20	100	6.78	14.7	136	59	14.1	1.18	25	12	0.85	167	191	137	104
0	49	0	0	0	0	1	0	0	0	0	0	0	0	0	0	0	0	0	0	0	1	25.81	0	0	0.2	0	0	0	0	0.2	129	80	36.4	83	20	96	4.77	14.5	274	60.2	11.68	0.996	23.76	15.6	0.868	197.6	122.8	139.2	102.6
1	47	0	0	0	0	0	0	0	0	0	0	1	0	0	0	0	0	0	0	0	0	22.886	1	0	1	0	1	0	0	0	103	75	36.1	85	18	100	11.28	10.4	147	77	12.7	1.15	20.6	36	2.7	178	153	144	108
0	70	0	0	0	1	0	0	0	0	0	0	1	0	0	0	0	0	0	0	0	0	19.78	0	0	0.4	0	1	0	0	0	110	70	36.4	70	20	99	4.38	12	255	52	12.2	1.13	22.8	18	0.8	201	119	142	109
0	76	1	0	1	0	0	0	0	0	0	0	0	0	0	0	0	0	1	0	0	0	20.78	1	0	0	0	0	0	0	0	130	90	36.5	62	20	100	7.59	12.9	247	36.7	12.7	1.11	24	16	0.82	161	49	139	106
0	59	0	1	0	0	0	0	0	0	0	0	0	0	1	0	0	0	0	0	0	0	20.58	0	0	0	0	0	0	0	0	150	90	36.5	80	22	99	10.75	14.4	189	80.6	12.5	1.09	25.3	15	0.75	213	86	138	104
0	74	1	0	0	0	0	0	0	0	0	0	1	0	0	1	0	0	0	0	0	0	27.06	0	0	0	1	1	0	0	0	160	100	36.3	80	22	86	10.67	11.5	208	65.9	11.6	1.03	26	21	1.8	222	385	140	107
0	75	1	0	0	0	0	0	0	0	0	0	1	0	0	0	0	0	0	1	0	0	37.544	0	0	0	1	1	0	0	0	170	109	36.3	72	20	88	12.57	11.1	163	67	13.4	1.11	26.3	24	2.23	234	339	146	117
1	85	0	0	0	0	0	0	0	0	0	0	1	0	0	0	0	0	0	0	1	0	23.95	0	0	0	0	0	0	0	0	132	76	36.7	130	38	98	9	14.9	162	70.5	18.8	1.55	25.7	28	1.65	119	139	138	108
1	66	1	0	0	1	0	0	0	0	0	0	0	0	0	0	0	0	0	0	0	0	23.94	1	0	0	1	1	0	0	0	90	60	36.3	76	22	93	12.78	13.7	264	72.2	12.1	1	24.9	18	1.07	121	55	133	105
0	60	1	1	0	0	0	0	0	0	0	0	0	0	0	0	0	0	0	0	0	0	17.78	1	1	0	0	0	0	0	0	130	80	36.4	78	20	98	8.4	12.8	382	69.1	10.4	0.96	22.5	19	1	204	317	140	100
1	73	1	1	0	1	0	0	0	0	0	0	0	0	0	0	0	0	0	0	0	0	23.51	1	1	0	1	1	0	0	0	145	90	36.5	62	16	94	9.39	15.2	169	78.5	13.3	1.11	22.8	25	1.52	136	208	138	99
0	82	0	0	0	1	0	0	0	0	0	0	1	0	0	0	0	0	0	0	0	0	29.914	1	1	0	0	1	0	1	0	129	59	36.5	87	18	99	9.12	15.5	264	30.6	11.6	1.01	24.1	21	0.93	146	73	136	102
1	79	0	1	0	0	0	0	0	0	0	0	1	0	0	0	0	0	0	0	0	0	21.55	1	1	0	0	1	0	0	0	120	80	36.2	115	22	87	9.27	9.5	157	74.2	13.3	1.11	26.9	28	2.07	122	202	142	110
1	47	1	1	0	0	0	0	1	0	0	0	0	0	0	0	0	0	0	0	0	0	26.81	1	1	0	1	1	0	0	0	110	73	36.5	73	20	98	9.13	17.8	207	61.8	10.8	0.97	19.6	13	1.24	231	263	136	98
1	78	1	1	0	0	0	0	0	0	0	0	1	1	1	1	0	0	0	0	0	0	25.16	0	0	0	0	0	0	0	0	120	70	36.5	62	18	96	4.48	11.9	116	56	59	5.96	31.5	23	1.4	131	158	135	99
1	49	1	1	0	0	0	0	0	0	0	0	0	0	0	0	0	0	0	0	0	0	20.84	1	0	0	1	0	0	0	0	130	60	36.3	78	18	96	4.82	10.2	190	46.2	12.6	1.07	25.3	46	10.67	168	89	141	99
0	67	1	0	1	0	0	0	0	0	0	0	0	0	1	0	0	0	1	0	0	0	41.748	1	0	0	0	1	0	0	0	121	77	36.2	63	20	96	5.22	13.5	253	70.8	13	1.09	21.7	10	0.65	171	295	144	108
0	69	1	1	0	0	0	0	0	0	0	0	0	0	0	0	0	0	0	0	0	0	23.96	1	0	0	0	1	0	0	0	134	77	36	70	20	96	5.06	12.8	222	63.3	11.2	0.95	21.1	17	0.6	188	96	140	105
1	74	1	0	0	0	0	0	0	1	0	0	0	0	0	0	0	0	0	0	0	0	26.22	1	0	0	0	1	0	1	0	142	73	36.2	58	20	96	6.81	12.6	182	56.9	10.4	0.92	22.6	20	1.1	177	228	138	103
1	83	0	0	0	0	0	0	0	1	0	0	0	0	0	0	0	0	0	0	0	0	27.65	1	0	0	0	0	0	0	0	145	75	36.5	80	20	96	8.29	14.3	278	51.3	11.6	1.05	26.7	13	0.84	208	172	129	100
0	70	1	0	0	1	0	0	0	0	0	0	0	0	0	0	1	0	0	0	0	0	26.6	1	0	0	0	1	0	0	0	130	82	36.2	67	20	96	12.97	13	305	72.7	9.4	0.82	20.2	23	0.6	226	275	139	101
1	76	1	1	0	0	0	0	0	0	0	0	0	0	0	0	0	0	0	0	0	0	29.07	1	1	0	1	1	0	0	0	157	77	36	65	20	96	8.45	14.9	281	62.8	10.4	0.96	20.2	20	0.9	102	143	130	95
0	56	0	0	0	1	0	0	0	0	0	0	1	0	0	0	0	0	0	0	0	0	21.36	0	0	0	0	0	0	0	0	108	69	39	72	22	85	12.8	14.5	249	47	11.4	0.99	20	24	0.92	209	120	144	105
1	80	0	0	0	0	1	0	0	1	0	0	0	1	0	0	0	0	0	0	0	0	25.95	1	1	0	0	1	0	0	0	139	82	36.5	68	20	95	8.78	12	168	68.4	12.6	1.04	24	13	1.06	169	72	138	107
1	45	1	1	0	0	0	0	0	0	0	0	0	0	0	0	0	0	0	0	0	0	25.46	0	0	0	1	1	0	0	0	124	82	36.4	60	20	96	8.19	15.2	228	45	11.26	0.996	40.9	20.6	2.76	197.4	165.2	138	102.4
1	76	1	0	0	0	0	0	0	0	0	0	0	0	0	0	1	0	0	1	0	0	30.672	1	0	0	0	0	0	0	0	110	70	37.2	72	20	93	6.8	8.6	276	76.7	15	1.24	26.2	26	1.99	119	114	137	102
1	53	1	0	0	1	0	0	0	0	0	0	1	0	0	0	0	0	0	0	0	0	24.94	0	1	0	0	1	0	0	0	119	96	36.1	95	20	96	7.27	15.3	185	58.5	10.8	0.95	23.7	19	1.1	174	176	141	100
0	74	1	0	0	1	0	0	0	0	0	0	0	1	0	0	0	0	0	0	0	0	21.25	0	0	0	0	0	0	0	0	110	70	36.1	76	20	96	6.78	12.4	269	62.66	11	1.02	25.76	18	0.8	164	191	141	107
0	79	0	0	0	0	0	0	0	0	0	0	1	0	0	0	0	0	0	0	0	0	24.22	0	0	1	0	1	1	0	0	140	84	36.2	79	20	99	8.12	13.6	251	62.7	18.4	1.59	36.2	21	0.98	155	92	141	108
1	79	1	1	0	0	0	0	0	0	0	0	0	1	0	0	0	0	0	0	0	0	23.42	1	0	0	0	0	0	0	0	156	75	36.2	65	20	96	4.77	11.2	142	61.9	11.5	1.06	28.3	20	1.2	169.8	189	139.6	104.8
0	72	1	0	0	1	0	0	0	0	0	0	0	0	0	0	0	0	0	0	0	0	23.16	0	1	0	0	1	0	0	0	126	66	36.5	65	20	96	5.65	11.2	247	63.9	11.7	1.04	36.1	9	0.8	142	137	130	97
1	43	1	0	0	1	0	0	0	0	0	0	0	0	0	0	0	0	0	0	0	0	25.9	1	0	0	1	0	0	0	0	124	80	36.4	78	20	98	12.58	13.8	269	49.5	12.4	1.02	26.2	15	0.77	185	96	138	102
1	72	1	1	0	0	0	0	0	0	0	0	0	0	0	0	0	0	0	0	0	0	24.54	0	1	0	0	0	0	0	0	100	59	36.5	76	14	99	12.93	12.4	320	76.3	12.8	1.06	26.2	20	1.06	128	85	137	104
1	72	1	0.4	0	0.2	0	0	0	0	0	0	0.4	0	0	0	0	0	0	0.2	0.2	0	24.69	0	0	0	0	1	0	0	0	142	80	36.3	67	20	96	5.36	12.4	114	54.1	12	1.09	26	25	0.98	118	268	143	113
1	66	1	0	0	1	0	0	0	0	0	0	0	0	0	0	0	0	0	0	0	0	18.91	1	0	0	0	1	0	0	0	120	80	36.4	54	20	96	5.47	14	73	64.9	13	1.19	27.8	15	1.1	151	163	143	104
1	77	0	0	0	1	0	0	0	0	0	0	0	0	0	0	0	0	0	0	0	0	27.61	0	0	0	0	0	1	0	0	130	80	36.6	78	20	96	9.24	11.8	164	81.1	24.6	2.2	37	10	1.2	163	316	129	95
1	50	1	0	0	0	0	0	0	0	0	0	1	0	0	0	0	0	0	0	0	0	27.68	0	0	0	0	1	0	0	0	140	70	36.3	72	20	96	7.09	15.6	339	68.7	12.9	1.12	42	18	0.8	110	100	137	107
1	50	1	0	0	0	0	0	0	0	0	0	0	0	0	0	0	0	0	0	0	0	23.03	1	0	0	0	0	0	0	1	120	80	36.4	96	14	91	15.37	14.1	357	39.3	11.8	1	20.7	26	1.38	200	90	138	107
1	68	0	0	0	0	0	0	0	0	0	0	1	0	0	0	0	0	0	0	0	0	25.82	0	1	0	0	0	0	1	0	170	70	36.8	80	20	68	28.53	11.1	372	45.6	12.5	1.15	24.3	72	12.4	145	135	142	100
1	73	1	0	0	1	0	0	0	0	0	0	0	0	0	0	0	0	0	0	0	0	26.12	1	0	0	0	1	0	0	0	153	84	36.7	108	20	96	7.84	12.5	184	74.6	18.5	1.69	27	22	1.1	125	156	144	108
1	68	1	0.4	0	0.4	0	0	0	0.2	0	0	0	0.2	0	0.2	0	0	0	0	0	0	24.63	1	0	0	0	0	0	0	0	142	81	36.5	59	20	96	5.55	12.6	193	72.4	12.9	1.15	24.3	16	1.01	189	205	143	103
1	60	0	1	0	0	0	0	0	0	0	0	1	0	0	1	0	0	0	0	0	0	27.68	1	0	0	0	0	0	0	0	120	80	36.8	98	20	96	11.97	13.2	294	68	12.1	1	24.7	22	1.16	144	53	137	105
0	48	0	1	0	1	0	0	0	0	0	0	0	0	0	0	0	0	0	0	0	0	20.81	0	0	0	0	0.4	0.2	0	0	96	60	36	140	20	99	7.4	11.2	191	72.7	16.7	1.39	83.2	30	1.12	145	158	133	105
1	85	1	0	0	0	0	0	0	0	0	0	0	0	0	0	0	0	0	0	0	0	22.41	0	0	0	0	1	0	0	0	180	80	36.4	60	20	96	7.07	12.3	92	72.5	13.3	1.21	48.5	23	1.6	125	313	141	101
1	80	1	0	0	1	0	0	0	0	0	0	0	0	0	0	0	0	0	0	0	0	23.53	1	1	0	0	0	0	0	0	125	72	36.4	47	20	96	13.47	10.8	180	78.8	12.9	1.17	23.4	37	2.39	83	182	132	100
1	83	1	0	0	0	0	0	0	0	0	0	0	0	0	1	1	0	0	0	0	0	22.83	1	0	0	0	0	0	0	0	120	84	36.1	58	19	96	5.72	14.7	154	53.2	14	1.22	32.4	13	0.9	110	63	141	106
1	83	1	0	0	1	0	0	0	0	0	0	0	0	0	1	0	0	0	0	0	0	22.83	1	0	0	0	0	0	0	0	155	89	36.1	47	19	97	4.37	13.9	174	50	14.8	1.29	28.4	11	0.87	129	63	139	106
1	45	1	0.6	0.2	0.4	0	0	0	0	0	0	0.2	0	0.2	0.2	0	0	0	0	0	0	23.17	0	1	0	1	0	0	0	0	136	99	36.2	70	20	96	8.65	15.4	395	40.5	9.6	0.8	23.8	9	1	226	200	143	107
1	59	1	1	0	0	0	0	0	0	0	0	0	0	0	0	0	0	0	0	0	0	26.61	1	1	0	0	1	0	0	0	150	91	36.1	61	20	96	5.8	16.3	333	68.06	12.56	1.06	24.9	13	0.83	143	69	136	103
0	65	1	1	0	0	0	0	0	0	0	0	0	0	0	0	0	0	0	0	0	0	21	0	1	0	0	0	0	0	0	141	73	36.2	79	20	96	7	10.7	246	71.3	10.3	0.91	25.2	15	0.7	206	211	139	106
0	71	0	1	0	0	0	0	0	0	0	0	0	0	0	0	0	0	0	0	0	0	27.53	0	0	0	0	0	0	0	0	126	73	36.5	80	20	97	8.08	15.1	293	67.5	11.1	0.96	22.1	14	0.73	189	75	139	106
1	78	0	0	0	0	0	0	0	0	0	0	1	0	0	0	0	0	0	0	1	0	15.89	0	0	0.2	1	0	1	0	0	138	74	36.4	59	28	80	5.04	8.7	179	59.9	16	1.34	29.7	27	1.44	183	293	140	108
1	40	0	0	0	1	0	0	0	0	0	0	0	0	0	0	0	0	0	0	0	0	23.73	0	0	0.2	0	0	0	0	0	159	79	36.1	83	20	96	5.55	14.3	202	57.4	12.4	1.03	28.7	14	1.06	194	156	141	106
0	76	1	0	0	1	0	0	0	0	0	0	0	1	0	0	0	0	0	0	0	0	25.97	1	0	0	0	0	0	0	0	125	63	36.2	79	20	96	6.89	14.2	196	51.7	12.9	1.07	22.9	11	1.13	202	254	137	103
1	76	1	0	0	1	0	0	0	0	0	0	0	0	0	0	0	0	0	0	0	0	19.28	0	0	0	0	1	0	0	0	124	79	36.3	74	30	96	8.45	12.5	203	61.4	12.1	1.12	29.8	11	0.9	174	213	130	99
1	56	0	0	0	0	0	0	0	0	0	0	0	0	0	0	0	0	0	0	0	0	31.58	1	1	1	1	0	0	0	0	133	71	36.4	77	20	96	7.31	14.3	193	58	12.4	1.03	25.1	16	0.99	121	173	141	105
1	66	0	0	0	1	0	0	0	0	0	0	0	0	0	0	0	0	0	0	0	0	24.03	1	0	0	0	0	0	0	0	140	110	36.3	50	20	96	7.54	10.8	164	74.7	11.4	1.05	22.6	19	1.3	128	149	139	104
1	71	1	1	0	1	0	0	0	0	0	0	1	0	0	0	0	0	0	0	0	0	22.86	0	0	0	0	1	0	1	0	147	75	36.7	51	23	93	18.75	12.8	131	78.7	14.2	1.17	33.6	14	1.27	81	91	114	83
1	48	1	0.4	0.2	0.4	0	0	0	0	0	0	0	0	0.2	0	0	0	0	0	0	0	26.98	0	1	0	1	0	0	0	0	143	79	36.2	90	18	96	5.75	17	210	68.8	10.2	0.88	22.8	19	0.88	146	95	136	102
1	77	1	0	0	1	0	0	0	0	0	0	1	0	1	0	1	0	0	0	0	0	24.45	1	0	0	0	1	0	0	0	139	76	36.5	78	20	99	8.7	16.2	169	65.5	11.9	1.09	23.9	12	1	146	311	139	105
1	82	1	0	0	1	0	0	0	0	0	0	0	0	0	0	0	0	0	0	0	0	26.18	1	0	0	0	1	0	0	0	102	30	37.1	102	21	85	7.13	7.6	77	78.5	14.2	1.21	24.8	21	1.07	66	84	137	107
1	77	0	0	0	1	0	0	0	0	0	1	0	0	0	0	0	0	0	0	0	0	23.39	1	1	0	0	1	0	1	0	170	100	37	68	20	100	6.71	10.8	170	51.2	13	1.08	23.4	28	1.71	184	276	138	106
1	76	1	0	0	1	0	0	0	0	0	0	0	0	0	0	0	0	0	0	0	0	22.77	0	0	0	0	1	0	0	0	110	80	36.2	52	20	96	4.51	11.8	167	57.6	10.8	0.99	22.6	26	0.7	174	168	143	108
0	88	1	0	0	0	0	0	0	0	0	0	1	0	0	0	0	0	0	0	1	0	22.52	1	1	0	0	1	0	1	0	165	92	36	81	20	80	14.85	12.6	323	56.6	12.7	1.05	26.4	27	1.42	272	122	120	87
1	71	0	0	0	1	1	0	0	0	0	0	1	0	0	0	0	0	0	0	0	0	20.86	1	0	0	0	1	1	0	0	132	71	36.4	52	20	98	6.01	14.4	143	67.5	10.6	0.98	22.7	15	1.1	193	295	141	103
1	73	1	1	0	0	0	0	0	0	0	0	0	0	0	0	0	0	0	0	0	0	21.72	0	0	0	0	1	0	0	0	110	60	35.8	80	14	98	6.01	13.2	213	77.7	11.4	1.07	23	13	0.9	120	243	133	97
1	64	1	1	1	0	0	0	0	0	0	0	0	0	0	1	0	0	0	0	0	0	20.03	0	1	1	0	0	0	0	0	120	80	36.4	82	20	100	5.89	11.8	193	69.8	11.8	1.03	24.6	12	0.79	125	58	136	103
0	73	1	0.6	0.2	0.8	0	0	0	0	0	0	0.4	0	0	0.2	0	0	0	0	0	0	23.48	0	1	0	0	0	0	0	1	135	78	36.5	80	18	96	5.73	10.7	206	58.8	11.88	1.036	25.66	13	0.75	135	67	136	105
1	54	1	0.4	0	0.4	0.2	0.2	0	0	0	0.4	0.6	0.2	0.6	0.2	0	0	0.2	0	0	0	27.8	0	0	0	0	0	0	0	0	131	73	36.4	87	20	96	4.27	14	203	60.9	13.12	1.134	24.5	15	1.14	180	231	140.6	107.6
1	60	1	0	0	1	0	0	0	0	0	0	1	0	0	0	0	0	0	0	0	0	24.37	0	0	0	0	1	0	0	0	126	78	36.4	64	20	96	5.85	13.7	166	35	12.4	1.03	22.2	18	0.99	173.8	219.6	139	105
0	72	0	0	0	0	0	0	0	0	0	0	1	0	0	0	0	0	0	1	0	0	23.49	1	0	0	0	0	1	0	0	153	78	36.3	57	22	100	10.23	15.1	268	29.8	12.2	1.01	24.7	22	1.34	222	253	135	95
1	69	1	0	0	1	0	0	0	0	0	0	0	0	0	0	0	0	0	0	0	0	23.55	0	0	0	0	0.4	0	0	0	114	76	36.4	69	20	96	5.88	15.1	311	61.3	11.1	0.98	26.6	15	0.79	167.2	168.6	142	104
0	64	0	0	0	1	0	0	0	0	0	0	1	0	0	0	0	0	0	0	0	0	27.18	1	0	0	0	1	0	0	0	130	65	36.3	68	20	96	5.65	13.4	217	46.6	11.1	1.02	25.9	20	1.2	183	172	143	107
1	70	1	0	0	1	0	0	0	0	0	0	0	0	0	0	0	0	0	0	0	0	30.51	1	0	0	0	0	0	0	0	160	90	37.1	56	20	96	9.29	13.8	134	78.5	11.82	1.044	24.3	14	1.1	154.8	144.8	140.2	105.4
1	52	1	0	0	1	0	0	0	0	0	0	0	0	0	0	0	0	0	0	0	0	31.7	1	0	1	0	0	0	0	0	154	104	36.3	55	20	96	6.56	14.7	198	35	9.9	0.87	24	22	1.3	228	204	139	102
1	43	0	1	0	0	0	0	0	0	0	0	0	0	0	0	0	1	0	0	0	0	24.06	0	0	0	1	0.2	0	0	0.4	120	70	36	72	20	98	4.75	15.3	305	46.4	11.9	1.09	25.9	10	1.2	170	183	143	102
1	69	0	0.8	0	0.2	0	0	0	0	0	0	0	0	0	0	0	0	0	0	0	0	25.51	0	1	0	1	1	0	0	0	124	65	36.3	77	20	96	5.07	12.7	157	54	12.2	1.01	23.58	23	1.18	128	208	143	110
0	79	1	0	0	1	0	0	0	0	0	0	0	0	0	0	0	0	0	0	0	0	29.73	1	1	0	0	1	0	0	0	100	60	36.4	62	20	96	8.91	12.1	217	62.4	11.2	1.04	25	23	0.8	116	302	139.8	104.4
1	92	0	0	0	1	0	0	0	0	0	0	0	0	0	0	0	0	0	0	0	0	22.86	0	0	0	0	1	0	0	0	101	53	36.4	46	20	99	4.19	12.5	120	59.9	24.9	2.06	40.5	13	1.12	113	76	138	103
1	93	0	1	0	0	0	0	0	0	0	0	0	0	0	0	0	0	0	0	0	0	20.02	0	0	0	0	1	0	0	0	120	63	36.4	63	18	97	4.63	14.3	118	70.7	14.4	1.19	27.1	14	1.34	160	77	136	100
1	84	1	0	0	0	0	0	0	0	0	0	0	0	0	0	0	0	0	0	0	0	20.2	0	0	0	0	1	0	0	0	148	83	36.3	93	16	75	13.37	13.7	187	59.6	12.9	1.07	24.1	19	1.23	201	88	136	102
0	79	1	0	0	1	0	0	0	0	0	0	0	0	0	0	0	0	0	0	0	0	28.62	1	0	1	0	0	0	0	0	153	83	36	68	20	96	6.98	12.2	227	48.4	10.6	0.93	23.9	16	1	148	166	139	105
0	67	0	0	0	0	0	0	0	0	0	0	1	0	0	0	0	0	0	0	0	0	31.92	1	0	0	0	0	0	0	0	163	57	36.4	87	20	96	6.26	13	207	57.1	12.1	1	24.08	27	0.94	224	93	137	98
1	62	1	1	0	0	0	0	0	0	0	0	0	1	0	0	0	0	0	0	0	0	26.72	0	1	0	0	1	0	0	0	138	79	36.2	64	20	96	6.93	14.8	216	65.1	10.9	0.96	24.1	15	1.2	125	213	143	106
0	77	1	1	0	0	0	0	0	0	0	0	0	0	0	0	0	0	0	0	0	0	21.09	1	1	0	0	1	0	0	0	147	66	36	72	20	96	4.14	11.2	216	44.5	11.2	0.99	24.8	16	0.9	205	172	140	105
0	70	1	0.2	0	0.6	0	0	0	0.2	0.2	0	0.6	0.2	0.4	0.2	0	0	0.2	0.2	0.2	0	22.44	1	1	0	0	1	0	0	1	116	66	36.4	83	20	96	8.13	14.1	241	60.5	10.9	0.96	27.7	17	1.6	151	231	141	110
1	86	1	0	0	0	0	0	0	0	0	0	0	0	0	0	0	0	0	0	0	0	24.77	0	1	0	0	0	0	0	0	144	71	36.4	78	18	97	11.87	11.2	212	82.1	14.4	1.26	26.8	24	1.35	182	98	132	99
0	62	1	0	0	1	0	0	0	0	0	0	0	0	0	0	0	0	0	0	0	0	23.81	0	0	0	0	1	0	0	0	130	70	36.3	52	20	96	4.65	13	212	48.6	10.8	1	23.9	23	0.6	156	158	142	104
1	66	1	1	0	0	0	0	0	0	0	0	0	1	0	0	0	0	0	0	0	0	28.86	1	0	0	0	1	0	0	0	127	60	36.2	52	20	96	6.89	13	243	71.9	11.4	1.07	26.1	14	1.3	119	196	137	101
0	73	0	1	0	0	0	0	0	0	0	0	1	0	0	0	0	0	0	0	1	0	24.84	1	0	0	0	0	0	0	0	146	91	37.1	120	22	98	6.61	11.9	274	68.7	12.7	1.05	22.4	18	0.53	184	159	142	101
0	80	1	1	0	0	0	0	0	0	0	0	0	0	0	0	0	0	0	0	0	0	24.73	1	0	0	0	1	0	0	0	130	80	36.2	81	20	96	9.37	13	185	56.4	12.7	1.06	23.9	11	0.64	165	199	141	105
1	60	1	1	0	0	0	0	0	0	0	0	0	1	0	0	0	0	0	0	0	0	26.75	0	1	0	0	1	0	0	0	120	60	36.3	62	20	96	7.96	11.2	216	58	12.02	1.062	113.4	53	10.1	175	217	138	93
1	75	1	0	0	1	0	0	0	0	0	0	0	0	0	0	0	0	0	0	0	0	21.51	1	1	0	0	1	0	0	1	140	85	36.2	60	20	96	5.71	11	215	64.9	11	0.97	24	50	2.4	159	451	140	104
0	74	0	0	0	1	0	0	0	0	0	0	1	1	0	0	0	0	0	0	0	0	20.97	1	0	0	0	0	0	0	0	111	78	36.2	73	18	97	3.93	8.3	82	74.5	16	1.33	26.6	14	0.78	82	156	146	120
1	73	0	0	0	0	0	0	0	0	0	0	1	0	0	0	0	0	0	0	0	0	19.95	0	1	0	0	1	0	0	0	103	53	36.2	94	20	96	7.87	11.6	300	72.2	11.2	1.05	23.2	23	1	172	187	137	102
1	74	0	0	0	0	0	0	0	0	0	0	1	0	0	0	0	0	0	0	0	0	19.9	0	1	0	0	1	0	0	0	118	54	36.4	100	20	96	8.84	9.4	592	78	13.5	1.13	21.3	27	1.19	160	274	134	96
1	67	1	0.6	0	0.2	0.2	0	0	0.2	0	0	0.2	0.2	0	0	0	0	0	0	0	0	24.94	1	1	0	1	1	0	0	0	121	74	36	72	20	96	5.89	11.2	150	69	11.84	1.006	23.18	19	0.74	96	96.8	136.6	103.6
0	89	0	0	0	0	1	0	0	0	0	0	1	0	0	0	0	0	0	0	0	0	33.76	1	1	0	0	1	1	1	0	110	70	36.4	68	20	85	11.8	17	159	47.2	12.5	1.15	22.6	28	1.7	175	191	139	101
1	82	1	1	0	0	0	0	0	0	0	0	0	0	1	0	0	0	0	0	0	0	25	1	0	0	1	1	0	0	0	140	56	36.3	52	22	94	6.3	13	176	50.3	12	1.09	19.9	21	1.4	116	140	142	107
0	77	0	0	0	0	0	0	0	0	0	0	1	1	0	0	0	0	0	0	0	0	33.33	1	1	0.4	0	0	0	0	0	110	70	36.4	67	20	96	8.38	14.3	245	63	11.6	1.06	25.4	11	0.8	126	203	140	101
1	63	0	0	0	0	0	0	0	0	0	0	0	0	0	0	0	0	0	0	0	0	24.07	0	0	0	1	0	0	0	0	144	87	36.3	94	21	96	16.75	15.1	177	91.7	12.2	1.06	26.6	13	0.8	263	111	133	101
0	60	1	0	0	1	0	0	0	0	0	0	0	0	0	0	0	0	0	0	0	0	31.97	1	1	0	0	0	0	0	0	130	80	36.6	84	20	96	12.18	12.7	267	80.7	13	1.08	33.3	8	0.68	145	240	138	104
0	64	0	0	0	1	0	0	0	0	0	0	0	0	0	0	0	0	0	0	0	0	27.28	1	0	0	0	0	0	0	0	196	105	36.1	65	20	96	7.06	12.5	266	48.74	11.3	1	22.8	11	0.9	175	212	140	103
1	60	1	0	0	1	0	0	0	0	0	0	0	0	0	0	0	0	0	0	0	0	26.77	0	0	1	0	1	0	0	0	108	70	36.4	61	20	96	8.05	14.5	219	47.2	12.4	1.03	21.6	12	1.03	129	177	140	106
1	65	1	0	0	1	0	0	0	0	0	0	1	0	0	0	0	0	0	0	0	0	25.86	0	0	0	1	1	0	0	0	121	71	36.5	76	20	96	10.54	14.4	312	47.9	39.5	3.41	41.5	18	1	182	280	140	103
0	71	1	1	0	0	0	0	0	0	0	0	0	0	0	0	0	0	0	0	0	0	26.3	1	1	0	0	1	0	0	0	155	66	36.3	76	20	96	8.31	10.3	231	69.4	12.5	1.09	24.8	19	0.94	136	68	138	105
1	63	1	1	0	0	0	0	0	0	0	0	1	0	0	0	0	0	0	0	0	0	18.57	0	0	0	1	0	0	0	0	110	74	36.8	65	20	95	6	15	285	64.4	11.2	1.04	24.4	31	1.3	232	256	134	98
0	76	1	0	0	1	0	0	0	0	0	0	1	1	1	1	0	0	0	0	0	0	24.68	0	1	0	0	1	0	0	0	123	87	36.7	65	20	98	7.22	14.3	238	58.1	12.5	1.04	21.6	10	0.59	158	333	141	106
1	84	0	0	0	0	0	0	0	0	0	0	0	0	0	0	0	0	0	0	1	0	27.04	1	0	0	0	0	0	0	0	120	80	36.5	80	20	95	7.41	15.2	110	74.3	14.3	1.19	27.1	13	1.2	155	284	141	102
1	76	0	0	0	0	0	0	0	0	0	0	1	0	0	0	0	0	0	0	1	0	23.62	1	1	0	0	0	0	0	0	157	76	36.1	48	20	95	5.8	11.4	146	69.2	21.3	1.88	33.9	18	1.14	95	69	136	104
0	80	0	0	0	1	0	0	0	0	0	0	1	0	0	0	1	0	0	0	0	0	24.194	0	0	0	0	1	0	0	0	134	50	36.2	50	20	85	12.17	10.6	210	75	11.5	1.04	24.1	20	0.8	204	265	139	102
1	86	1	1	0	0	0	0	0	0	0	0	0	0	0	0	0	0	0	0	0	0	19.53	1	1	0	0	1	0	0	1	130	59	36.2	72	20	96	7.73	11.5	154	80.7	12.4	1.09	27.56	17	0.88	134.8	171.6	138.6	103.8
0	69	0	0	0	0	0	0	0	0	0	0	1	0	0	0	0	0	1	1	0	0	20.81	1	0	0	0	0	0	1	0	110	70	36.3	77	20	92	11.83	12.3	201	85.9	12	0.99	25.4	38	1.53	200	234	140	113
1	53	1	0	1	1	0	0	0	0	0	0	1	0	0	1	0	0	0	0	0	0	21.63	0	0	0.2	1	0.4	0.2	0.2	0	140	80	36.6	82	15	95	10.78	16	332	43	10.8	0.95	26.8	12	1	224	171	140	101
0	81	1	0	0	0	0	0	0	0	0	0	1	0	0	0	0	0	0	0	0	0	26.05	1	0	1	0	0	0	0	0	145	68	36.6	73	20	96	6.47	13.1	279	61.8	11.4	1.01	22.2	13	0.7	208	262	145	110
1	63	0	0	0	0	0	0	0	1	0	0	1	0	0	0	1	0	1	0	0	0	22.05	0	0	0	0	1	0	1	0	146	91	36.5	81	20	98	13.46	14.7	226	80.7	30.7	2.72	36.8	21	1.6	251	96	134	100
0	74	0	0	0	0	0	0	0	0	0	0	1	0	0	0	0	0	0	1	0	0	38.458	0	1	0	0	1	0	0	0	105	70	36.2	94	20	85	10.84	11	167	90.5	13.1	1.21	24.5	41	2.5	149	460	136	103
1	58	0	1	0	1	0	0	0	0	0	0	0	0	1	0	0	0	1	0	0	0	23.65	1	0	0	1	0	0	0	0	138	90	36.3	68	20	97	11.12	15.1	308	50.5	12	0.99	20.3	13	1.02	202	213	143	108
0	82	0	0	0	1	0	0	0	0	0	0	0	0	0	0	0	0	0	0	0	0	16.45	0	0	0	0	0	0	0	1	140	80	36.4	51	20	100	8.2	11.1	262	75.6	12.4	1.05	25.9	25	0.71	162	91	141	107
1	62	1	1	0	1	0	0	0	0	0	0	0	0	0	0	0	0	0	0	0	0	19.78	0	0	0	0	1	0	0	0	121	65	36.5	72	20	98	6.61	12.4	145	52.5	13.3	1.1	25.8	20	0.97	164	268	137	104
1	73	1	0	0	0	0	0	0	0	0	0	1	0	0	0	0	0	0	0	0	0	29	1	1	0	1	1	0	0	0	150	100	36.5	70	20	96	10.57	11.7	259	65.9	10.8	0.99	23.9	19	1.2	210	227	142	106
0	83	1	0	0	0	0	0	0	0	0	0	1	0	0	0	0	0	0	0	0	0	40.214	1	0	0	0	1	0	0	0	155	99	36.5	65	22	98	4.18	10.8	153	49.1	13.2	1.09	25.6	14	0.81	160	213	144	108
0	75	0	0	0	0	0	0	0	0	0	0	0	0	0	0	0	0	0	0	1	0	28.99	1	1	0	0	1	0	0	0	129	60	36.1	83	20	96	13.8	9.4	232	88.3	15.3	1.27	27.5	18	1.52	101	287	136	95
1	31	0	0	0	0	0	0	0	1	0	0	0	0	0	0	0	0	0	1	0	1	20.03	1	0	0	0	0	0	0	0	150	90	36.4	107	20	99	11.97	17.6	237	63.7	13.5	1.12	25.9	10	0.7	172	97	134	98
1	61	1	0	0	0	1	0	0	0	0	0	0	1	0	0	0	1	0	0	0	0	25.28	1	0	0	0	1	0	0	0	157	97	36.5	65	20	99	7.58	18.1	194	49.1	12.1	1	24.2	12	0.97	169	135	138	106
0	66	0	1	0	0	0	0	0	0	0	0	0	0	0	0	0	0	0	0	0	0	21.48	1	0	0	0	0	0	0	0	140	80	36.7	72	20	98	10.58	10.6	171	94.2	12.7	1.16	26	53	4.6	227	555	140	109
1	68	0	0	0	0	0	0	0	0	0	0	1	0	0	0	0	0	0	1	1	0	26.33	1	0	0	0	1	0	0	0	150	92	37.1	88	25	90	12.37	11.8	326	67.9	11.2	0.93	24	24	0.92	160	67	134	104
0	88	0	0	0	1	0	0	0	0	1	0	1	0	0	0	0	0	0	1	1	0	30.32	1	0	0	0	0	0	0	0	137	88	36.5	91	20	97	5.82	10.8	221	65.1	12.7	1.06	26.5	17	1.06	149	221	138	104
1	73	1	0.2	0	0.2	0.2	0	0	0.2	0	0	1	0.4	0.2	0	0	0	0	0	0.2	0	28.61	1	0	0	0	1	1	1	0	133	80	36.6	66	20	96	8.01	15.8	207	73.8	10.9	0.96	24.1	23	1.2	208	192	140	100
1	71	1	0	0	1	0	0	0	0	0	0	1	0	1	0	0	0	0	0	0	0	25.71	1	1	1	0	1	0	0	0	129	49	36.4	54	18	99	12.06	10.8	179	88	13.6	1.12	27.6	38	2.87	135	74	135	105
1	65	1	1	0	0	0	0	0	0	0	0	0	0	0	0	0	0	0	0	0	0	25.64	1	1	0	0	1	0	1	0	164	86	36.1	78	20	96	7.79	13.2	206	47	9.6	0.84	22.2	17	0.9	172	285	140	104
1	63	1	0.4	0	0.2	0	0	0	0.2	0	0	0.4	0.4	0	0	0	0	0	0	0	0	25.34	0	1	0	0	1	0	0	0	140	70	36.2	74	20	96	5.56	14.5	200	49.6	11.14	0.964	23.6	18	0.9	141	236	139	105
0	85	0	0	1	1	0	0	0	0	0	0	0	0	0	0	0	0	0	0	0	0	29.918	1	1	0	0	1	0	0	0	127	74	36.4	102	21	97	6.97	13.2	224	76.6	10.7	0.94	21.9	15	0.7	173	193	138	107
0	72	0	0	0	0	1	0	0	0	1	0	0	0	1	0	1	0	0	1	0	0	22.8	1	0	1	0	1	0	0	1	126	79	36.3	72	20	98	10.28	13	257	59.2	10.4	0.96	21.7	21	0.7	177	180	139	99
1	58	1	0	0	0	1	0	0	0	0	0	0	0	0	0	0	0	0	0	0	0	27.64	0	0	0	1	0	0	0	0	100	60	36.5	40	20	99	8.32	14.7	258	62.1	10.7	0.98	26	18	1.2	225	153	138	103
1	69	1	0	0	1	0	0	0	0	0	0	0	1	0	1	0	0	1	0	0	0	27.04	0	1	1	0	1	0	0	0	125	70	36.4	78	19	99	6.71	13.9	286	48.1	11.9	1.01	19.3	18	1.19	163	94	139	108
0	86	0	1	0	0	0	0	0	0	0	0	0	0	0	1	0	0	0	0	0	0	21.11	0	0	0.2	0	0	0	0	0	112	60	36.1	88	14	89	16.31	13.7	273	93.4	13.1	1.12	22.6	30	1.38	142	175	141	110
0	64	0	0	0	1	0	0	0	0	0	0	0	0	0	0	0	0	0	0	0	0	22.06	0	0	0	0	0	0	0	0	138	72	36.4	66	18	97	10.21	14.1	286	77.3	11.9	1.01	23	12	0.53	210	86	135	102
1	70	1	0	0	0	0	0	0	0	0	0	1	0	0	0	0	0	0	0	0	0	21.41	1	1	0	1	1	0	0	0	135	84	36.2	124	20	96	7.33	14.3	296	61.7	12.2	1.15	25.3	17	0.9	177	263	136	100
1	67	1	0	1	0	0	0	0	0	0	0	0	0	0	0	0	0	0	0	0	0	21.61	1	1	0	1	0	0	0	0	130	85	36	81	20	96	6.91	12.4	190	57.6	10.7	0.99	25.6	26	1.6	121	153	137	106
0	96	1	1	0	0	0	0	0	0	0	0	0	0	0	0	0	0	0	0	0	0	22.58	1	1	0	0	1	1	0	0	67	25	36	54	12	98	16.43	10.7	297	83	14.5	1.2	23.5	15	1.44	131	70	137	103
1	64	1	0	0	1	0	1	0	0	0	0	0	0	0	0	0	0	0	0	0	0	25.04	1	1	0	0	1	0	0	0	133	65	36	87	20	96	5.72	8.6	126	57.5	11	0.97	23.9	36	2.9	141	131	137	102
1	66	0	0	0	1	0	0	0	0	0	0	0	0	0	0	0	0	0	0	0	0	23.09	1	1	0	0	1	0	0	0	146	69	36	87	20	96	7.2	8.8	117	69.4	13	1.07	27	44	3.68	135	60	137	107
0	73	0	0	0	0	0	0	0	0	0	0	1	0	0	0	0	0	0	0	0	0	34.362	1	1	0	0	0	0	0	0	141	96	36	116	16	92	15.46	13.3	156	31.6	14.2	1.18	23.6	15	0.94	160	206	137	105
1	57	0	1	0	0	0	0	0	0	0	0	0	0	0	0	0	0	0	0	0	0	30.85	1	1	0.2	1	1	0	0	0	118	71	36.3	69	20	98	11.7	15	350	60.3	12.5	1.03	25.3	22	1.17	134	55	142	105
0	49	1	0	1	0	0	0	0	0	0	0	0	0	0	0	0	0	0	0	0	0	24.12	0	0	0	1	0.2	0	0	0	123	60	36.1	72	20	96	4.65	12.6	190	43.9	11.2	0.99	23	9	0.7	201	163	144	107
0	65	0	0	0	1	1	0	0	0	0	0	0	0	0	0	0	1	0	0	0	0	21.02	0	0	0	0	0	0	0	0	156	100	36.4	79	20	96	7.62	13.9	283	41.3	10.9	0.95	23.9	16	0.86	182	88	138	106
1	65	0	0	0	0	0	0	0	0	0	0	0	0	0	0	0	0	0	0	0	0	24.34	1	0	0	0	0	1	0	0	107	57	36	53	21	95	9.78	14.5	255	84.4	12	1.04	21.6	20	1.34	189	59	133	99
1	38	0	0	0	1	0	0	0	0	0	0	0	0	0	0	0	0	0	0	0	1	29.65	1	0	0	0	0	0	0	0	155	102	36.4	75	19	96	7.38	14.1	296	64.7	11.5	1	24.1	11	0.95	179	83	139	104
1	60	0	0	0	0.4	0.2	0	0	0	0	0	0.8	0	0.2	0	0	0	0	0.2	0.2	0	22.62	1	1	0	1	0	0	0	0	119	77	36.4	115	20	96	11.1	16.9	173	57.2	11.7	1.07	26	14	1.2	146	294	144	99
1	52	1	0.8	0	0.2	0.2	0	0	0	0	0	0	0	0	0	0	0	0	0	0	0	28.73	1	1	0	0	0	0	0	0	113	80	36.4	82	20	96	8.94	15.3	247	65.4	10.2	0.88	23.3	15	1.06	223	58	137	100
0	68	1	0	0	1	0	0	0	0	0	0	1	0	0	0	0	0	0	0	0	0	29.48	1	0	0	0	1	0	0	0	111	61	36.3	74	20	96	9.19	11.9	254	46	10.2	0.95	24	16	0.8	231	149	140	102
0	71	1	0	0	0	1	0	0	0	0	0	0	0	0	0	0	0	0	0	0	0	29.52	1	0	0	0	1	0	0	1	157	80	36.3	80	20	96	9.59	12.7	223	45.9	11.8	1.03	26.3	20	0.78	129	78	137	103
1	65	1	0	0	1	0	0	0	0	0	0	0	0	0	0	0	0	0	0	0	0	22.49	0	1	0	1	1	0	0	0	155	90	36.7	82	16	97	6.81	15.3	165	62.1	12	1.07	25	21	1	108	375	138	104
0	70	1	1	1	0	0	0	0	0	0	0	0	1	1	1	1	0	0	0	0	0	26.17	1	0	0	0	1	0	0	0	100	60	37.2	68	22	97	12.84	13	175	72.9	12.6	1.04	24.2	24	0.8	188	80	131	97
0	81	0	0	0	1	0	0	0	0	0	0	0	0	0	0	0	0	0	0	0	0	26.81	1	1	0	0	1	1	0	0	128	70	36.8	68	20	96	6.88	10.6	239	81.4	11	0.97	19.6	18	0.8	179	135	126	91
1	72	1	0	0	0	0	0	0	0	0	0	1	0	0	0	0	0	0	1	1	0	21.32	1	1	0	0	1	1	0	1	142	85	36.4	86	20	70	11.28	13.6	214	67.8	20.8	1.93	29.1	20	0.8	141	216	138	100
1	61	1	0.4	0.2	0.4	0	0	0	0	0	0	0.2	0	0.2	0.2	0	0	0	0	0	0	26.34	1	0	0	0	1	0	0	0	144	87	36	77	20	96	8.23	14.1	322	79.1	12.3	1.03	23	11	0.82	163	254	142	106
0	80	1	0	0	1	0	0	0	0	0	0	1	0	0	0	0	0	0	0	0	0	17.78	1	1	1	0	1	0	0	0	159	67	36.5	108	22	93	16.54	9.3	240	86.5	12.5	1.03	19.5	20	1.91	177	94	136	107
0	80	0	0	0	1	0	0	0	0	0	1	1	0	0	0	1	0	0	0	1	0	17.78	1	1	1	0	1	1	0	0	130	59	36.2	59	18	98	8.81	10	280	59.8	12.7	1.05	22.2	21	1.63	150	116	127	97
1	83	1	0	0	1	0	0	0	0	0	0	0	0	0	1	0	0	0	0	0	0	24.63	0	0	0	0	1	0	0	0	127	70	36.5	56	20	96	5.45	13.1	127	52.5	13.4	1.14	20.9	17	1.25	141	157.4	142	113
1	54	0	1	0	0	0	0	0	0	0	0	0	0	1	1	0	0	1	0	0	0	20.76	0	0	0	0	0	1	0	0	135	90	36.3	104	16	100	6.846	10.44	239.8	62.84	12.74	1.054	24.34	34	3.704	145.8	100.8	138.8	104.4
1	76	1	0	0	1	0	0	0	0	0	0	0	0	0	0	0	0	0	0	0	0	20.76	0	1	0	0	1	0	0	0	100	70	37.7	115	20	94	13.68	7.7	184	82.7	13.3	1.1	24.5	57	5.4	132	65	135	101
1	77	1	0	0	0	0	0	0	0	0	0	1	0	0	0	1	0	0	0	0	0	19.21	0	1	0	0	1	1	0	0	152	82	36.4	70	20	82	12.78	10.7	118	73.7	12	1.04	23.1	45	6.55	143	199	126	88
0	67	1	0	0	1	0	0	0	0	0	0	1	0	0	0	1	0	0	0	0	0	23.38	1	0	0	0	0	1	0	0	160	80	36.4	57	20	95	3.41	10.8	155	69.7	11.1	1.05	23.1	26	4.2	149	351	135	99
0	77	0	0	0	0	0	0	0	0	0	0	1	0	0	0	0	0	0	0	0	0	24.16	1	1	0	0	1	0	0	0	108	53	36.4	81	20	96	7.79	14.5	163	75.5	11.3	0.96	20.2	15	0.79	205	65	138	103
1	83	0	0	0	0	0	0	0	0	0	0	1	0	0	0	0	0	0	0	0	0	25.31	1	0	0	0	1	1	0	1	126	49	36.1	87	22	98	8.4	11.3	153	49	12.8	1.06	25.7	13	0.9	122	74	131	98
1	75	1	1	0	0	0	0	0	0	0	0	0	1	0	0	0	0	0	0	0	0	21.7	1	0	0	0	0	0	0	0	141	73	36.2	50	20	96	4.87	13.3	186	57.8	12	1.07	26.9	17	1	117	167	143	106
1	61	1	1	0	0	0	0	0	0	0	0	0	0	0	0	0	0	0	0	0	0	29.59	1	1	0	1	1	0	0	0	118	63	36.5	67	18	96	9.38	15.2	237	55	12.2	1.06	24.6	17	0.99	138	55	138	103
1	43	1	0	0	0	0	0	0	0	0	0	1	0	0	0	0	0	0	1	1	0	28.47	1	1	0	0	0	0	0	0	146	98	36.3	102	21	95	11.53	15	335	81.4	11.2	1.05	22.8	18	1.6	364	437	130	93
1	61	0	0	0	1	0	0	0	0	0	0	0	1	0	0	0	0	0	0	0	0	26.11	1	0	0.2	0	0	0	0	0	137	79	36.1	69	20	96	8.53	15.3	157	64.1	10.4	0.96	22.1	19	1.4	211	132	139	104
0	56	1	1	0	0	0	0	0	0	0	0	0	1	1	0	0	0	0	0	0	0	20.96	0	0	1	0	1	0	0	0	95	50	36.3	60	20	100	6.08	12.7	268	39.1	11	1.02	22.7	17	0.7	139	202	137	101
1	60	1	1	0	0	0	0	0	0	0	0	0	0	1	0	0	0	0	0	0	0	21.85	0	0	0	0	0	0	0	0	140	80	36.6	69	20	96	5.37	14.6	159	34.9	11.98	1.024	24.82	14	1.3	170	125.6	142	104
0	87	0	0	0	0	0	0	0	0	0	0	1	0	0	0	0	0	0	0	0	0	28.89	1	1	0	0	0	0	0	0	108	56	36.5	109	3	96	12.72	16.1	275	88.7	10.4	0.86	19.8	19	1.11	186	70	130	95
1	62	1	1	0	0	0	0	0	0	0	0	0	1	0	0	0	0	0	0	0	0	23.54	1	0	0	1	1	0	0	0	137	90	36.2	65	20	97	8.08	14.8	227	69.2	13.6	1.14	23.9	18	1.02	184	294	140	111
1	71	1	1	0	1	0	0	0	0	0	0	0	0	0	0	0	0	0	0	0	0	20.32	0	0	0	0	1	0	0	0	112	57	36.43	44	20	99	5.42	13.5	205	43.3	10.6	0.97	24.3	15	1.2	159	321	140	104
1	69	1	1	0	0	0	0	0	0	0	0	0	1	0	0	0	0	0	0	0	0	27.43	1	0	0	0	1	0	0	0	172	69	36.2	69	20	96	7.51	15.4	130	52.6	11.9	1.1	50.1	14	1.4	151	179	141	104
1	51	0	0	0	1	0	0	0	0	0	0	0	0	0	0	0	1	0	0	0	0	36.28	0	1	1	1	0	0	0	0	133	76	36.3	64	20	96	8.12	14.2	249	58.7	10.2	0.9	26.2	14	0.9	161	149	139	106
1	87	1	0	0	0	0	0	0	0	0	0	0	0	0	0	0	0	1	0	1	0	31.562	0	0	0	0	1	1	0	0	146	62	36.1	62	20	96	5.14	8.6	238	71.5	10.8	0.95	24.7	10	1	233	277	139	103
0	66	0	0	0	0	0	0	0	0	0	0	1	0	0	0	0	0	0	0	0	0	25.79	0	0	0.2	0	0	0	0	0	116	65	36.5	75	16	96	6.16	12.7	179	68.7	25	2.21	35.7	22	0.8	240	80	137	98
1	51	1	0	0	1	0	0	0	0	0	0	1	0	0	0	0	0	0	0	0	0	23.49	0	1	1	1	1	0	0	0	108	51	36	96	20	96	7.71	13.7	641	57	11.9	0.98	25.9	28	1.13	162	245	135	101
1	74	1	1	0	0	0	0	0	0	0	0	0	0	0	0	0	0	0	0	0	0	21.89	1	1	0	0	1	0	0	0	120	60	36.2	70	20	96	6.39	12.5	216	55.9	10.6	0.93	25.4	15	1.1	190	233	139	103
1	77	1	0.4	0.2	0.4	0	0	0	0.2	0	0	0	0	0.2	0.2	0	0	0	0	0	0	21.89	1	1	0	0	1	0	0	0	140	68	36.2	79	20	96	6.63	12.4	194	59.32	12.9	1.07	25.5	30	1.32	140	81	137	105
1	62	1	1	0	0	0	0	0	0	0	0	0	0	0	0	0	0	0	0	0	0	21.61	0	1	0	1	1	0	0	0	190	100	36.4	84	14	97	9.5	15.9	195	64.2	10.2	0.95	22.6	11	0.9	197	498	140	103
1	63	1	0	0	1	0	0	0	0	0	0	1	0	0	0	0	0	0	0	0	0	22.5	0	1	0	1	1	0	0	0	175	100	36.4	71	20	96	10.78	15.9	190	65.4	10.7	0.94	23.2	16	1	134	405	140.6	105.2
0	61	1	0	0	0	1	0	0	0	0	0	0	1	0	0	0	0	0	0	0	0	21.66	0	1	0	0	0	0	0	0	154	83	36.2	77	20	96	7.83	13.9	220	58	10.6	0.98	24.1	16	0.9	169	334	139	103
0	82	0	0	0	1	0	0	0	0	0	0	0	0	0	1	0	0	0	0	0	0	20.81	1	0	0	0	0	0	0	0	120	70	36.1	108	20	98	5.42	12	398	79	12.2	1.01	26.6	58	1.53	126	104	125	95
1	72	0	0	0	0	0	0	0	0	0	0	0	0	1	1	0	0	0	0	0	0	26.04	1	0	0	0	1	1	0	0	145	55	36.2	63	19	96	5.92	11.9	123	49.1	32.7	2.92	42.5	23	1.05	140	64	139	106
1	72	1	1	0	0	0	0	0	0	0	0	0	0	0	0	0	0	0	0	0	0	25.18	0	1	0	1	0	0	0	0	127	47	36	67	20	97	13.29	14.1	192	69.2	12	1.04	26.6	21	1.07	230	98	136	104
0	72	1	0	0	1	0	0	0	0	0	0	0	0	0	0	0	0	0	0	0	0	21.2	1	1	1	0	0	0	0	0	157	52	36.1	52	20	96	7.39	11.5	208	56.74	10.6	0.93	21.3	23	1.2	152	197	142	103
0	72	0	1	0	0	0	0	0	0	0	0	1	0	0	0	0	0	0	0	0	0	23.23	1	0	0	1	0	0	0	0	125	70	36.5	68	20	95	15.6	10.9	309	83.4	12.3	1.13	28.2	33	1.9	160	356	130	94
1	66	1	0	1	1	0	0	0	0	0	0	0	0	0	0	0	0	0	0	0	0	26.22	1	1	1	0	0	0	0	0	110	70	36.9	87	20	96	8.37	12.7	262	40.3	11.4	1.03	19.9	26	0.87	139	125	140	103
0	79	0	0	0	0	0	0	0	0	0	0	1	0	0	0	0	0	0	0	1	0	24.44	0	0	0	0	1	1	0	0	120	80	37.2	89	20	87	16.66	13	175	87.6	11.8	0.98	134.4	20	0.94	162	57	133	101
0	69	0	0	1	1	0	0	0	0	0	0	1	0	0	0	0	0	0	0	0	0	24.2	0	0	0	0	1	0	0	1	184	103	36.5	64	20	94	8.06	14.4	252	77.1	12.1	1.01	21.5	21	0.66	289	135	141	110
0	75	1	0	0	0	0	0	0	1	0	0	1	0	0	0	0	0	0	0	1	0	31.11	1	0	1	0	0	0	0	0	127	67	36.5	94	24	98	6.05	10.1	200	66.4	12.7	1.13	42.8	17	1.2	201	174	136	103
0	77	0	0	0	1	0	0	0	1	0	0	1	0	0	0	0	0	0	0	0	0	21.48	1	1	0	0	1	0	0	0	138	90	36.3	87	20	95	9.19	12.8	225	63.7	19.3	1.68	38.1	32	1.23	100	204	132	98
0	78	0	0	1	0	0	0	0	1	0	1	1	0	0	0	0	0	0	0	0	0	27.11	0	0	0	0	0	0	0	0	163	100	36.5	50	20	98	7.86	12.2	258	43.6	11.4	0.94	22.2	22	1.21	156	90	141	103
0	80	0	0.4	0	0.8	0.2	0	0	0	0	0	0.4	0	0.2	0	0	0	0.2	0	0	0	21.16	1	1	0	0	0	0	0	0	125	47	36.7	68	20	96	8.57	8.8	352	75	11.9	1.046	23.04	24	1.5	165	313	143	108
1	72	1	1	0	1	0	0	0	0	0	0	1	0	0	0	0	0	0	0	0	0	24.8	1	1	0	0	0	0	0	0	150	67	36.6	74	20	96	5.26	11.9	189	70.5	13.3	1.1	28.1	11	0.93	129	56	133	105
1	70	0	1	0	0	0	0	0	0	0	0	0	1	1	0	0	0	0	0	0	0	28.28	1	0	1	0	0	0	0	0	146	76	36.6	93	16	98	8.92	12.4	206	61.3	12.8	1.06	24.9	24	1.13	125	40	139	105
1	61	1	0	0	1	0	0	0	0	0	0	0	0	0	0	0	0	0	0	0	0	27.36	1	0	0	0	0	0	1	0	127	75	36.4	64	20	96	6.46	14.7	183	57.6	11.6	1.03	24.4	16	0.7	167	272	142	102
1	33	0	0	0	1	0	0	0	0	0	0	1	0	0	0	0	0	0	0	0	0	33.24	0	0	0	1	0	0	0	0	90	60	36	89	20	82	15.65	18.3	284	45.1	12.9	1.08	23.3	22	1.32	187	183	137	101
1	60	1	1	0	0	0	0	0	0	0	0	0	0	0	0	0	0	0	0	0	0	25.11	1	1	0	0	1	0	0	0	115	66	36.1	77	20	96	5.03	12.8	211	45.3	15	1.36	116	19	0.9	120	167	139	105
1	59	1	1	0	0	0	0	0	0	0	0	0	0	1	0	0	0	1	0	0	0	25.95	0	0	0	0	0	0	0	1	100	61	36.6	78	15	97	13.44	15.9	211	69.1	11.7	1.02	25.3	17	0.91	180	99	136	101
0	68	0	0	0	0	0	0	0	0	0	0	0	0	0	0	0	0	0	0	0	0	23.76	0	0	0.2	0	0	0	0	0	111	80	36.5	103	20	96	5.02	13	224	48	25.3	2.23	37.3	20	1.12	112	155	138	98
1	64	0	0	0	0	0	0	0	0	0	0	1	0	0	0	0	0	0	0	1	0	25.4	1	1	0	0	0	1	0	0	180	100	36	70	20	89	18.17	13	289	55.6	10.8	0.99	22.3	39	3.5	228	239	138	107
1	55	0	0	0	0	0	0	0	0	0	0	1	0	0	0	0	0	0	0	0	0	25.01	1	0	0	0	0	0	0	0	155	100	36	72	20	96	7.05	10.8	225	70.7	12	1.11	27.2	78	11.1	143	244	138	103
0	64	0	0	0	0	1	0	0	0	0	0	0	0	0	0	0	0	0	0	0	0	20.39	0	0	0	0	0	0	0	1	126	77	36.4	76	20	96	3.54	11.6	202	43	12.4	1.12	23	14	0.83	134	124	139	106
0	88	0	1	0	0	0	0	0	0	0	0	0	0	0	0	0	0	0	0	0	0	19.05	0	0	0	0	0	0	0	0	142	69	36.2	51	18	90	18.3	10.7	198	86.7	14.6	1.25	24.3	24	1.29	152	99	143	108
0	74	1	1	0	0	0	0	0	0	0	0	0	0	0	0	0	0	0	0	0	0	22.66	1	0	0	0	1	0	0	0	138	72	36.4	72	20	96	5.46	10.6	307	66.7	12.56	1.062	29.22	18.8	1.018	148	138.4	136.6	104.8
1	71	1	0	0	0	0	0	0	0	0	0	1	0	0	0	0	0	0	0	0	0	26.99	1	0	0	0	0	0	1	0	135	88	36	90	22	96	9.53	15.1	199	75.2	12.2	1.01	24.7	19	1.06	151	96	141	106
1	71	1	0	0	0	0	0	0	0	0	0	1	0	0	0	0	0	0	0	0	0	22.02	0	0	0	0	0	0	0	0	112	56	36.1	68	21	96	6.05	11.8	217	64.2	12.6	1.1	28.6	20	0.99	142	73	135	101
0	58	0	0	0	1	0	0	0	0	0	0	0	0	0	0	0	0	0	0	0	0	25.3	1	0	0.2	0	0	0	0	0	111	60	36.5	56	20	96	5.34	12.9	242	60.1	10.8	0.99	22.7	21	1.1	159	227	141	107
0	79	0	0	0	1	0	0	0	0	0	0	0	0	0	0	0	0	0	0	0	1	20.46	0	0	0	0	1	0	0	0	129	68	36.3	71	20	96	4.79	12	218	61	10.8	0.95	23.4	15	1	142	160	144	106
0	85	0	0	0	0	0	0	0	0	0	0	1	0	0	0	0	0	0	0	0	0	23.21	1	0	0.4	0	0	0	0	0	163	68	36.5	93	20	96	9.82	11.7	335	72.4	12.1	1.05	20.9	18	0.73	182	103	136	103
1	80	1	0	0	1	0	0	0	0	0	0	1	0	0	0	0	0	0	0	0	0	23.18	1	1	0	0	1	0	0	1	174	95	36.6	70	18	95	10.12	11.9	278	59.4	10.8	0.99	23.4	11	0.6	130	263	128	97
1	37	0	0	0	0	0	0	0	0	0	0	1	0	0	0	0	0	0	1	0	0	34.58	0	0	0	0	1	0	0	0	110	60	36.1	104	20	93	10.29	15.2	173	57.5	10.7	0.99	24.2	9	1	227	154	139	105
0	43	0	0	0	0	0	0	0	0	0	0	0	0	0	0	0	0	0	0	0	0	22.1	1	0	0	0	0	0	0	0	114	79	36.5	100	31	96	10.75	12.4	274	35.6	12.4	1.02	25.5	13	0.79	146	58	140	106
0	77	0	0	0	0	0	0	0	0	0	0	1	0	0	0	0	0	0	1	0	0	30.61	1	0	0.2	0	0	0	0	0	179	88	36.3	86	24	96	3.27	11.5	137	65.1	10.2	0.84	17.2	22	1.1	223	65	141	104
1	67	1	1	0	0	0	0	0	0	0	0	1	0	0	0	0	0	0	0	0	0	22.08	1	1	0	0	0	0	0	0	101	66	36.4	98	18	95	12.04	13.2	291	65.9	15.2	1.26	25.8	4	0.87	129	313	137	96
0	79	1	1	0	0	0	0	0	0	0	0	0	0	0	1	0	0	0	0	0	0	21.27	0	1	0	0	1	0	0	0	115	70	36.5	74	20	99	10.61	11.5	399	59.4	13.8	1.14	23	30	1.01	179	66	137	101
1	67	1	0	0	1	0	0	0	0	0	0	0	0	0	0	0	0	0	0	0	0	23.31	0	1	0	0	1	0	0	0	100	70	36.5	92	20	97	7.57	15.7	138	89.2	11.4	1.01	21.8	16	1.1	326	200	137	99
1	69	1	0	0	0	1	0	0	0	0	0	0	1	0	0	0	0	0	0	0	0	23.67	1	1	1	1	1	0	0	0	148	95	36.5	68	20	98	5.66	16.4	142	49.2	12.1	1	25.6	17	0.89	317	74	136	97
0	77	1	1	0	0	0	0	0	0	0	0	0	0	1	0	0	0	0	0	0	0	23.56	0	1	1	0	1	0	0	1	131	71	36.5	86	16	99	6.49	12.8	251	63.3	11.5	0.95	23.7	13	0.98	161	114	133	100
1	57	1	0	0	1	0	0	0	0	0	0	1	0	0	0	0	0	0	0	0	0	26.43	0	0	0	0	0.4	0	0	0	155	98	36	98	20	96	5.81	15.7	184	66.2	13.2	1.09	25.7	12	0.85	171	262	144	105
0	63	0	0	1	0	0	0	0	0	0	1	0	0	0	1	0	0	0	1	0	0	25.53	1	0	1	0	1	0	0	0	160	81	36.3	85	16	96	7.23	13.4	285	56.6	12.3	1.02	26.6	14	0.57	186	67	136	103
0	64	1	0	0.2	0.4	0.4	0	0	0	0	0	0.8	0	0	0.2	0	0	0	0	0	0	30.75	0	1	0	0	1	0	0	0	128	60	36.3	61	20	96	5.54	13.1	185	52.2	12.1	1	25.6	12	0.71	133	174	138	105
1	74	1	1	0	0	0	0	0	0	0	0	1	0	0	0	0	0	1	0	0	0	22.2	1	1	1	0	1	0	0	0	146	73	36.2	60	19	99	7.65	11.5	283	61.3	13.7	1.13	25.7	51	14.18	91	95	135	97
1	61	1	0	0	1	0	0	0	0	0	0	0	0	0	0	0	0	0	0	0	0	18.07	1	1	0	0	1	0	0	0	146	85	36.2	110	20	96	4.56	9.1	168	72.6	15	1.25	27.1	81	8.82	93	198	141	100
1	54	1	1	0	0	0	0	0	0	0	0	0	1	1	0	0	0	0	0	0	0	25.1	0	0	1	0	0	0	0	0	130	80	36.5	69	16	99	5.72	14.5	366	32.5	11.9	0.98	24.1	10	0.94	251	77	140	102
0	71	0	1	0	0	0	0	0	0	0	0	0	0	0	0	0	0	0	0	0	0	25.64	0	0	0	0	0	0	0	0	138	85	36.9	112	20	95	2.9	11.5	89	84.9	13.2	1.09	37.6	15	0.56	98	110	134	99
1	50	1	0	0	1	0	0	1	0	0	0	0	0	0	0	0	0	0	0	0	0	28.17	0	0	0	1	0	0	0	0	119	82	36.5	68	20	96	6.19	14	225	49.3	10.6	0.93	25	12	1	260	193	143	105
1	86	0	0	0	0	0	0	0	0	0	0	0	0	0	0	0	0	0	0	0	0	19.83	0	0	0	0	0	0	0	0	130	80	36.5	110	30	96	15.14	9.2	502	83.1	19	1.57	25.3	50	1.94	76	81	141	116
0	76	0	1	0	0	1	0	0	0	0	0	0	0	0	1	0	0	0	1	0	0	24.08	0	0	0	0	0	0	0	0	135	66	36.7	75	19	99	5.36	11.5	185	62.5	12.9	1.12	25.1	23	0.94	138	124	139	110
1	71	0	0	0	1	0	0	0	0	0	0	1	0	0	0	0	0	0	0	0	0	24.49	1	1	0	0	1	1	0	0	100	60	36.2	83	20	96	5.03	13.9	204	53.9	12.1	1.05	28	22	1.2	154	69	140	105
1	85	0	1	0	0	0	0	0	0	0	0	1	0	0	0	0	0	0	1	0	0	27.08	1	1	0	0	1	0	1	0	140	90	36.5	88	20	90	14.16	13.9	299	85.2	14	1.17	24.4	22	1.28	203	207	140	109
1	67	0	1	0	0	0	0	0	0	0	0	1	0	0	0	0	0	0	0	0	0	27.53	1	1	1	0	1	0	0	0	125	77	36.2	104	20	96	5.04	13.4	203	47.8	12.2	1.02	23.5	17	0.98	136	137	139	104
0	64	1	1	0	0	0	0	0	0	0	0	1	0	0	0	0	0	0	0	0	0	24.36	0	0	0	0	0.4	0	0	0.2	154	93	36.4	73	18	96	6.77	12.7	185	49.5	12	1.02	23.5	23	0.82	202	84	143	108
1	82	1	0.4	0	0.2	0.2	0	0	0	0	0.2	0	0	0.2	0	0	0	0.2	0	0	0	24.49	0	1	0	0	1	0	0	0	140	78	36.6	62	20	96	6.42	12.4	190	67.6	13	1.07	25.8	34	1.33	153	70	138	104
1	77	0	0	0	0	0	0	0	0	0	0	1	0	0	0	0	0	0	0	0	0	21.22	1	0	0	0	1	0	0	0	152	62	36.2	48	20	95	7.13	12.9	260	64.3	14.5	1.31	32.4	27	1.9	218	218	136	106
1	62	1	0	0	1	0	0	0	0	0	0	0	0	0	0	0	0	0	0	0	0	22.11	0	0	0	1	1	0	0	0	116	80	36.5	76	20	96	8.76	13.9	300	53.8	11.9	0.99	24.2	15	0.91	173.8	163.2	138	109
1	46	0	0	0	1	0	0	0	0	0	0	0	1	0	0	0	0	0	0	0	0	26	0	0	0.2	1	0	0	0	0.2	120	75	36.2	91	20	96	9.07	14.1	230	63.22	12.04	1.056	24.6	12	0.6	165	250	140	105
1	61	1	0	0	0	0	0	0	0	0	0	0	0	0	0	0	0	0	0	0	0	21.77	0	0	0	0	0	0	0	0	80	50	36.3	90	20	94	11.31	14.2	171	77.6	11.3	1	23.3	7	0.2	153	275	135	97
1	75	1	0	0	0	0	0	0	0	0	0	1	0	0	0	0	0	0	0	1	0	20.94	0	0	1	0	1	1	0	0	146	80	36.3	79	20	93	9.26	13.9	132	81	10.7	0.94	20.5	23	1	169	176	143	105
0	71	1	1	0	0	0	0	0	0	0	0	0	0	1	0	0	0	0	0	0	0	17.26	1	1	0	0	1	0	0	0	120	80	36.2	61	20	99	4.28	9.7	200	60.1	11.4	1.01	25.5	17	0.8	127	188	136	103
1	75	1	1	0	0	0	0	0	0	0	0	0	0	0	1	0	0	0	0	0	0	23.88	1	1	0	0	1	0	0	0	140	90	36	68	24	82	12.69	10.9	179	70.4	13.1	1.17	25.8	32	2.5	133	193	136	108
1	56	0	0	0	1	0	0	0	0	0	0	1	0	0	0	0	0	0	0	0	0	24.22	1	0	0	0	0	0	0	0	77	29	36.4	70	30	80	17.04	14.3	325	72.4	13.5	1.12	22.3	34	1.97	211	58	139	102
0	86	0	0	0	0	0	0	0	0	0	0	0	0	0	0	0	0	0	0	0	0	23.92	1	1	0	0	1	0	0	0	139	90	38	97	20	90	10.85	7.5	454	84.3	15.4	1.27	24.3	46	1.2	191	498	144	106
0	75	1	0	0	0	0	0	0	0	0	0	1	0	0	0	0	0	0	0	0	0	29.14	1	0	0	0	0	0	0	1	118	89	36.4	90	17	96	10.06	11.4	193	65.4	10.7	0.98	20.9	35	1.7	220	321	140	104
0	78	0	0.2	0	0.4	0	0	0	0	0	0	0.6	0	0.2	0	0	0	0	0.2	0.2	0	24	1	0	0	0	1	0	0	0	131	78	36.3	74	20	96	6.34	11.8	178	66.96	13.3	1.11	25.6	11	0.84	142	212	141	107
0	81	0	0	0	0	1	0	0	0	0	0	1	0	0	0	0	0	0	0	1	0	21.4	1	1	0	0	1	1	1	0	115	65	36.2	78	26	97	12.27	11.9	313	70.1	12.2	1.01	21.6	45	1.78	221	67	131	92
0	63	0	0	0	0	0	0	0	0	0	0	1	1	0	1	0	0	0	0	1	0	23.55	0	0	0.2	0	0	1	0	1	111	75	36	87	20	98	5.74	14	187	90.7	10.2	0.9	19.2	18	1	264	256	133	103
0	80	1	0	0	1	0	0	0	0	0	0	0	0	0	0	0	0	0	0	0	0	23.5	1	0	0	0	0	0	0	0	140	80	36.5	140	20	99	12.86	8.6	241	70	12.1	1	22.5	13	0.61	169	64	140	106
0	60	0	0	0	1	0	0	0	0	0	0	0	0	0	0	0	0	0	0	0	0.2	24.22	0	0	0	0	0	0	0	0	147	76	36.4	79	20	96	6.1	11.8	217	60	12	1	23.3	11	0.72	162.4	247	139.4	104.4
1	35	0	0	0	0	0	0	0	0	0	0	1	0	0	0	0	0	0	0	0	0	32.99	0	0	1	0	0	0	0	0	130	86	36.2	98	20	96	11.27	16.2	318	68.1	13	1.09	25.3	8	1.05	158	163	141	108
1	66	1	0	0	0	0	0	0	0	0	0	1	0	0	0	0	0	0	0	0	0	25.11	1	0	0	0	1	0	0	0	130	84	36.3	73	18	96	6.68	14.9	194	67	19.12	1.658	29.52	14	0.73	148	57	137.6	105.6
1	68	0	1	0	0	0	0	0	0	0	0	0	0	0	0	0	0	0	0	0	0	19.61	1	1	1	0	0	0	0	0	155	90	36.2	73	20	96	8.02	15.1	241	62.5	11.9	0.99	23.5	13	0.81	161	204	138	101
1	75	0	1	0	0	0	0	0	0	0	0	0	0	0	0	0	0	0	0	0	0	21.48	1	0	0.2	0	1	0	0	0	140	60	36.5	85	20	95	10.73	10	252	76	11.6	1.06	24.1	117	9.4	219	187	136	94
1	77	1	0.2	0	0.6	0	0	0	0.2	0.2	0	0.2	0.2	0	0	0	0	0	0.2	0	0	22.03	0	0	0	0	1	0	0	0	110	56	36.4	58	22	96	5.76	13.8	177	64.7	10.5	0.96	22.2	17	1.1	189	252	141	104
1	73	1	1	0	0	0	0	0	0	0	0	0	0	1	0	0	0	0	0	0	0	21.06	0	1	0	0	1	0	0	0	166	61	36.5	60	19	96	8.01	11.9	340	58.88	11.3	0.96	26.2	16	0.94	175	74	136	103
1	77	1	0	0	1	0	0	0	0	0	0	1	0	0	0	0	0	0	0	0	0	28.5	1	0	0	1	0	1	0	0	122	83	36.2	129	32	100	7.06	12.2	155	65.6	10.7	0.98	23.3	24	1.5	132	152	140	104
0	67	1	1	0	1	0	0	0	0	0	0	0	0	0	0	0	0	0	0	0	0	28.38	1	1	1	0	1	0	0	0	155	85	36.5	100	20	96	8.67	11.2	242	85.4	11.5	0.95	22.6	22	0.83	165	452	138	103
0	67	1	1	0	1	0	0	0	0	0	0	0	0	1	0	0	0	0	0	0	0	28.38	1	1	1	0	1	0	0	0	144	83	36.5	94	20	98	6.41	11.3	188	62.7	12.1	1	23.4	15	0.67	146	467	139	105
1	58	1	0	0	1	0	0	0	0	0	0	0	0	0	0	0	0	0	0	0	0	21.44	1	0	0	0	0	0	0	0	140	90	36.5	71	20	96	4.89	13.3	203	60.1	13	1.08	24.1	16	0.88	228	59	141	105
0	69	0	0	0	0	0	0	0	0	0	0	0	0	0	0	0	0	0	0	0	0	28.04	0	1	0	0	0	0	0	0	135	70	36.2	82	20	95	11.74	11.4	90	80.8	13	1.2	26.9	22	1.5	105	278	131	98
1	64	1	0	1	0	0	0	0	0	0	0	0	0	0	0	0	0	0	0	0	0	25.26	1	1	1	0	1	0	0	0	160	90	36.5	80	20	97	6.45	14.4	221	45.8	11.1	0.98	22.7	23	1.4	160	241	139	101
0	47	0	1	0	1	0	0	0	0	0	0	1	1	0	0	0	0	0	0	0	0	24.03	0	0	0	0	0	0	0	0	103	78	36.6	120	22	99	13.15	13.7	250	68.5	10.9	1	24.6	14	0.8	128	188	136	103
1	67	1	0	1	0	0	0	0	0	0	0	0	1	0	0	0	0	0	0	0	0	26.75	0	0	0	0	1	0	0	0	136	100	36.4	68	13	96	7.5	13.7	214	78.3	13.5	1.24	122.1	15.8	1.018	189.2	167.4	137	104
1	68	0	0	0	0	0	1	0	0	0	0	0	0	0	0	0	0	0	0	0	0	27.54	0	0	0	0	1	0	0	1	120	80	36.5	75	20	96	7.65	13	274	62.1	11.7	1.08	26.1	12	1	177	329	139	103
1	72	0	0	0	0	0	0	0	0	0	0	1	0	0	0	0	0	0	1	1	0	21.71	1	1	1	0	0	0	0	0	152	72	36.5	100	21	90	6.32	9.5	369	67	13.5	1.12	30.1	20	1.6	256	100	137	105
1	78	0	0	0	1	0	0	0	0	0	0	0	0	0	0	0	0	0	0	0	0	25.15	1	0	0	0	0	0	0	0	135	75	36.6	83	20	96	16.02	12.7	249	79.7	13.1	1.22	25	17	0.9	159	230	133	101
0	74	0	0	0	0	0	0	0	0	0	0	1	0	0	0	0	0	0	0	0	0	26.19	1	0	0.4	0	0	0	1	0	144	77	36.4	87	20	96	5.62	11.2	185	54.8	13.2	1.09	27.7	14	0.83	203	269	141	106
1	81	1	0	0	0	0	0	0	0	0	0	1	1	0	0	0	0	0	1	0	0	23.14	0	0	0	0	1	0	0	0	110	60	36.6	78	20	98	10.68	11.9	197	65.8	14.6	1.33	33	14	1	124	235	141	106
1	68	1	0.4	0.2	0.4	0	0	0	0	0	0	0	0	0.4	0.2	0	0	0.2	0	0	0	25.99	1	0	0	0	1	0	0	0	132	74	36	76	20	96	7.99	12.8	147	88.2	10.6	0.92	15.3	16	0.7	113	109	144	97
1	87	1	0	0	0	0	0	0	0	0	0	0	0	0	0	0	0	0	0	0	0	20.76	1	1	0	0	1	0	0	0	163	80	36.4	57	20	93	6.68	9.5	179	66.7	12.4	1.08	25.9	43	3.19	110	122	131	105
0	76	0	0	0	0	0	0	0	0	0	0	1	0	0	0	0	0	0	0	0	0	21.72	1	1	0	0	1	0	0	0	145	72	36.4	101	18	96	6.9	11.6	272	57.5	12.7	1.05	23.6	20	0.72	125	99	136	103
1	52	1	1	0	1	0	0	0	0	0	0	1	0	0	0	0	0	0	0	0	0	22.6	1	1	0	0	1	0	0	0	158	87	36.2	80	18	98	6.8	18.4	155	67.8	11.8	1.03	24.2	45	8.69	125	175	132	90
1	52	1	1	0	0	0	0	0	0	0	0	0	0	0	0	0	0	0	0	0	0	23.67	1	1	0	0	1	0	0	1	194	90	36	92	20	97	6.36	17.7	138	63.5	11.9	1.04	26.7	79	12.16	116	179	130	94
0	83	0	0	0	1	0	0	0	0	0	0	0	0	0	0	0	0	0	0	0	0	17.07	0	0	0	0	0	1	0	0	130	65	36.4	61	20	96	7.11	12.1	216	83.1	10.7	0.99	23.2	11	0.9	146	282	142	103
0	73	1	0	0	1	0	0	0	0	0	0	0	0	0	0	0	0	0	0	0	0	24.67	1	0	0	0	1	0	0	0	132	65	36	68	20	96	8.24	11.6	228	60.88	11.16	0.97	22.98	15	0.958	175.4	137	140.2	103.8
0	80	0	0	0	1	0	0	0	0	0	1	0	0	0	1	1	0	0	1	0	1	31.464	1	0	0	0	0	1	0	0	104	78	36.4	62	20	100	8.59	13.6	211	44.6	15.4	1.28	25.7	11	0.99	115	327	143	107
1	65	0	0	0	1	0	0	0	0	0	0	0	0	0	0	0	0	0	0	0	0	23.01	1	0	1	1	1	0	0	0	153	82	36.1	70	20	96	6.48	16.2	227	56.3	12.3	1.02	23.9	11	0.91	200	58	137	103
1	87	1	0	0	1	0	0	0	0	0	0	1	0	0	0	0	0	0	0	0	0	16.94	1	0	0	0	0	0	0	1	135	85	36	96	18	85	4.25	9.9	434	77.9	21.5	1.95	33.1	60	2.5	93	649	137	104
1	80	1	0	0	1	0	0	0	0	0	0	0	0	0	0	0	0	0	0	0	0	21.51	1	1	0	1	0	0	0	0	161	67	36.1	54	14	96	8.15	14.4	180	74.5	11.76	1.06	24.3	10	0.91	136	219	134	100
1	55	1	1	0	0	0	0	0	0	0	0	0	0	0	0	0	0	0	0	0	0	25.21	1	0	0	0	0	0	0	0	131	78	36.1	78	20	100	13.54	15.4	216	82.8	11.7	0.97	22.2	14	0.89	204	83	138	98
1	54	1	0	0	1	0	0	0	0	0	0	0	0	0	0	0	0	0	0	0	0	30.85	1	0	0	0	0	0	0	0	120	70	36.5	70	20	96	6.63	15.5	176	44.6	11.2	0.99	26.2	14	1.1	260	193	146	105
1	56	1	1	0	0	0	0	0	0	0	0	0	1	0	0	0	0	1	0	0	0	27.8	0	1	0	0	1	0	0	0	130	80	36.4	72	20	96	6.75	14.2	182	46.6	12.5	1.04	28.88	13	0.84	177	236	139	104
1	69	1	1	0	0	0	0	0	0	0	0	0	0	0	0	0	0	0	0	0	0	23.66	0	1	0	1	1	0	0	0	110	70	36.6	60	20	98	6.28	12.7	202	50.2	12.1	1.05	21.1	13	0.92	122	76	139	106
1	71	1	0	0	0	0	0	0	0	0	0	1	0	0	0	0	0	0	0	1	0	21.31	0	1	0	0	1	1	0	0	110	60	36.3	103	20	96	7.67	11.3	225	59.5	12.7	1.15	23.9	28	2.2	100	410	135	102
0	86	1	0	0	1	0	0	0	0	0	0	1	0	0	0	0	0	0	0	0	0	20.36	1	0	0	0	1	0	0	0	119	70	36.3	70	20	98	6.4	10.4	180	52.6	12.7	1.05	23.1	25	1.08	145	202	141	108
0	70	0	1	0	0	0	0	0	0	0	0	1	0	0	0	0	0	0	1	0	0	18.36	0	0	0	0	0	0	0	0	120	70	36.1	76	20	92	9.31	11.3	247	77.9	12.1	1.14	24.4	12	0.6	153	275	140	100
0	69	1	0	0	0	0	0	0	0	0	0	1	0	0	0	0	0	0	0	0	0	19.73	1	0	0	0	1	0	0	0	132	62	36.2	49	20	96	5.85	10.8	152	53.6	12.8	1.07	25.8	12	1.04	151	185	141	108
1	63	1	0	0	1	0	0	0	0	0	0	0	1	0	0	0	0	0	0	0	0	28.3	1	1	1	0	0	0	0	0	127	47	36.1	61	20	96	6.67	12.8	248	52.3	10.2	0.9	22.6	30	2.1	134	301	135	102
1	74	1	1	0	0	0	0	0	0	0	0	0	0	0	0	0	0	0	0	0	0	24.05	1	0	0	1	1	0	0	0	153	68	36.3	63	20	96	13.37	11.8	148	83.2	12.9	1.08	22.9	20	1.02	150	218	132	102
1	75	1	0	0	1	1	0	0	1	0	0	1	0	0	0	0	0	0	0	0	0	25	1	0	0	0	1	0	1	0	178	84	36.3	82	24	96	7.06	11.5	121	74.6	13.3	1.11	24.8	35	1.63	162	217	141	109
0	78	1	0	0	1	0	0	0	0	0	0	0	0	0	0	0	0	0	0	0	0	26.29	1	1	0	0	0	0	0	0	140	90	36.3	80	20	96	5.8	11.2	320	59	10.8	0.94	24.9	28	1.01	153	52	137	104
1	70	1	0	0	1	0	0	0	0	0	0	0	0	0	0	0	0	0	0	0	0	23.42	0	0	0	0	0	0	0	1	142	80	36.4	91	18	96	7.32	12.2	245	59.3	11.4	0.99	20.6	12	1.11	151	92	133	98
0	73	0	0	0	1	0	0	0	0	0	0	0	0	0	0	0	0	0	1	0	0	25	0	0	0	0	0	1	0	0	134	99	36	117	20	96	7.78	13.8	289	69.52	13.5	1.13	21.08	32	1.43	319	249	142	103
1	81	0	0	0	0	0	0	0	0	0	0	1	0	0	0	0	0	0	1	0	0	25.86	1	0	0	0	0	0	0	0	107	72	36.3	82	14	98	10.22	11.9	257	51.9	12.4	1.05	22.3	68	1.7	167	103	140	105
1	72	1	0	0	1	0	0	0	0	0	0	0	0	0	0	0	0	0	0	0	0	24.86	1	0	0	0	1	0	0	0	102	62	36.1	51	20	97	6.75	13.6	225	66.7	10.8	0.95	21.2	26	1.4	135	171	140	104
1	82	0	1	0	1	0	0	0	0	0	0	1	0	0	0	0	0	0	0	0	0	24.16	0	0	0	0	0	1	0	0	109	81	36.1	128	20	97	7.21	12.5	152	42.7	12.4	1.1	26.4	23	1.1	166	218	141	106
0	78	1	0	0	1	0	0	0	0	0	0	0	0	0	0	0	0	0	0	0	0	24.87	1	1	0	0	1	0	0	0	157	79	36.3	80	20	96	7.81	13.1	225	65.9	12.1	1.024	21.7	17.6	0.962	174	116.4	138.2	103.8
1	63	1	0	0	0	0	0	0	0	0	0	1	0	0	0	0	0	0	0	0	0	22.24	1	0	0	0	0	0	0	1	146	93	36.2	8	20	96	6.24	14.7	229	58.68	11.36	0.992	24.26	16.4	0.98	178.6	155.6	139.8	103.8
1	81	1	0	0	0	0	0	0	1	0	0	0	0	0	0	0	0	0	0	0	0	25.96	1	1	0	0	1	0	0	0	130	70	36.5	72	20	96	8.14	13	237	67.3	10.9	1	23.8	19	1	130	240	137	103
1	83	1	0	0	0	0	0	0	0	0	0	1	0	0	0	0	0	0	0	1	0	22.04	1	1	0	0	1	1	0	0	130	70	36.5	72	20	94	8.19	11.1	251	73.8	13.9	1.15	26.5	21	0.97	178	375	140	108
1	50	1	1	0	0	0	0	0	0	0	0	0	0	0	0	0	0	0	0	0	0	24.85	0	0	0	0	1	0	0	0	115	65	36.3	64	20	96	6.16	15.4	202	64.18	11.64	1.002	24.4	10	0.92	180	194	141	105
0	68	1	1	0	0	0	0	0	0	0	0	0	0	1	0	0	0	0	0	0	0	23.11	1	1	0	0	0	0	0	0	130	70	36.6	80	16	98	6.59	11	257	54.9	10.3	0.96	23.5	17	1.3	175	212	139	101
0	76	0	0	0	0	0	0	0	0	0	0	1	1	1	0	0	0	1	0	0	0	27.89	1	1	0	0	1	0	0	0	176	74	36.4	74	26	96	17.35	10.9	229	63.6	12.3	1.03	36	31	1.45	248	351	137	108
0	64	0	0	0	1	0	0	0	0	0	0	0	0	0	0	0	0	0	0	0	0	24.48	0	0	0	0	0	0	0	0	107	60	36.2	56	20	96	5.68	11.9	281	63.78	11.92	1.012	23.6	20	0.87	197	72	136	103
1	71	1	1	0	0	0	0	0	0	0	0	0	0	0	0	0	0	1	0	0	0	30.47	1	1	1	0	0	0	0	0	124	68	36.3	71	17	96	6.34	16	248	51.2	10.3	0.9	21.4	19	1.1	239	208	137	102
0	87	0	0	0	1	0	0	0	0	0	1	1	0	1	0	1	0	0	0	0	0	25.83	0	0	0	0	0	1	0	1	125	78	36.2	83	20	96	11.89	15.6	309	64.3	11.6	0.96	21.3	16	1.02	163	67	132	93
1	42	1	1	0	0	0	0	1	0	0	0	0	0	0	1	0	0	0	0	0	0	27.68	0	0	1	1	1	0	0	0	121	84	36.3	59	20	98	11.39	16.5	217	70.4	10.8	0.95	22.4	11	1.2	259	244	140	103
1	76	1	0	0	0	0	0	0	0	0	0	1	0	0	0	0	0	0	0	1	0	16.16	0	1	1	0	1	0	1	1	134	87	36.7	100	19	94	11.36	11.5	258	85.5	12.8	1.12	30.3	35	1.65	121	89	129	93
0	76	1	0	0	1	1	0	0	1	0	0	0	0	0	0	0	0	0	0	0	0	21.48	1	1	0	0	0	0	0	0	100	60	36.9	50	20	97	9.93	13.4	273	76.3	12.2	1.06	26.1	19	1.08	133	121	129	93
1	66	1	1	0	0	0	0	0	0	0	0	0	0	0	0	0	0	0	0	0	0	25.06	1	1	0	0	0	0	0	0	127	70	36.3	70	20	96	6.43	12.9	207	48.5	11	0.97	24.8	16	0.9	134	166	138	105
0	72	1	1	0	0	0	0	0	0	0	0	1	0	0	0	0	0	0	0	0	0	19.04	1	0	0	0	1	0	0	0	118	68	37.8	115	16	86	9.44	12.3	166	78	15.5	1.28	29.2	20	0.72	135	93	138	99
0	63	1	0	0	1	0	0	0	0	0	0	0	0	1	0	0	0	0	0	0	0	22.83	1	1	1	0	0	0	0	0	158	88	36.4	79	21	96	10.44	13.5	343	79.2	11.9	1.04	21.6	16	0.62	184	112	140	109
0	79	1	1	0	0	0	0	0	0	0	0	0	0	0	0	0	0	0	0	0	0	24.94	0	0	0	0	0	0	0	0	160	90	36.3	60	20	96	5.08	13.5	346	54	16.58	1.462	28.02	13	0.76	194	256	140	102
0	75	0	1	0	0	0	0	0	0	0	0	0	0	0	0	0	0	0	0	0	0	15.42	0	0	0	0	0	0	0	0	143	71	36.5	70	18	96	3.95	10.5	202	55.9	12.9	1.1	26.4	13	0.91	123	62	138	106
1	56	1	1	0	0	0	0	0	0	0	0	0	0	0	0	0	0	0	0	0	0	25.25	0	1	0	0	1	0	0	1	120	60	36.2	71	17	98	12.37	15.9	171	66.2	10.6	1	20.9	24	0.9	240	245	138	103
1	59	1	0	0	0	1	0	0	0	0	0	0	0	0	0	0	0	0	0	0	0	26.5	1	1	0	0	1	0	0	0	176	71	36.4	90	20	96	4.86	9.9	252	55.82	13	1.08	23.6	45	10.21	141	174	140	99
0	78	0	0	0	0	0	0	0	0	0	0	0	0	0	0	0	0	0	0	1	0	23.64	1	0	0	0	0	0	0	0	136	95	36.4	98	18	96	6.96	10.1	307	61.8	16	1.32	29	20	0.99	121	396	140	111
1	61	1	0	0	0	0	0	0	0	0	0	0	0	0	0	1	0	0	0	0	0	23.39	0	1	0	1	1	0	0	0	170	100	36.5	92	18	96	37.18	16.9	482	93.9	13.9	1.27	25.1	16	0.9	124	308	137	97
0	81	0	1	0	0	0	0	0	0	0	0	0	0	0	0	0	0	0	0	0	0	35.384	1	0	0	0	1	0	0	0	160	99	36.2	88	35	98	6.52	3.4	401	66.4	12.7	1.05	21.9	10	0.55	120	82	136	100
1	81	0	0	0	1	0	0	0	0	0	0	0	0	0	0	0	0	0	0	0	0	20.44	1	0	0	0	0	0	0	0	144	86	36.4	74	20	100	6.18	13.7	151	46.2	12.6	1.04	25.1	16	0.79	173	65	135	101
1	72	0	0	0	1	0	0	0	0	0	0	0	0	0	0	0	0	0	0	0	0	30.29	0	0	0.2	0	0	1	0	0	125	80	36.4	62	20	96	7.49	14.1	201	56.9	22.6	2.05	35.9	24	1.7	213	149	138.4	102.4
0	73	0	0	0	0	0	0	0	0	0	0	0	0	0	0	0	0	0	0	0	0	20.45	0	0	0	0	0	0	0	0	140	90	36.5	115	20	95	6.32	5.7	338	79.4	17.8	1.63	28.8	15	0.7	106	117	140	107
0	69	1	0	0	0	1	0	0	1	0	0	0	1	0	0	0	0	0	0	0	0	22.47	1	1	0	0	1	0	0	0	145	71	36.5	80	20	96	4.14	13.3	107	47.9	10.5	0.91	22.8	21	0.71	180	48	136	103
1	66	0	0	0	0	0	0	0	0	0	0	1	0	0	0	0	0	0	0	0	0	25.07	1	0	0	0	0	0	0	0	124	77	36.2	89	20	96	6.57	14.7	179	60.2	10.9	1.01	24.5	19	1.1	191	242	142	106
1	15	0	0	0	0	1	0	0	0	0	0	0	0	0	0	0	0	0	1	0	0	18.96	0	0	0.2	0	0.4	0	0	0	119	55	36.6	59	22	99	10.63	15.3	203	70.3	13.2	1.15	25.7	11	0.9	123	141	136	102
1	67	0	0	0	0	0	0	0	0	0	0	1	0	0	0	0	0	0	0	0	0	25.83	1	1	0	0	1	0	0	1	126	76	36.4	92	20	96	5.85	11.9	179	55	11.26	1.004	24.44	22	1.7	170.4	147	140	106
1	63	0	0	0	0	0	0	0	0	0	0	1	0	0	1	0	0	0	0	0	0	24.09	0	0	0	1	0	0	0	0	140	100	36.5	82	20	95	7.64	13.6	136	60.1	11.5	1.02	21.8	28	1.1	145	360	145	110
0	55	1	0	0	0	1	0	0	0	0	0	0	0	0	0	0	0	0	0	0	0	27.47	1	0	0	0	0	0	0	1	50	10	36	60	24	99	9.43	13	183	43.6	12	1.04	20.1	19	0.89	164	86	138	109
1	43	0	1	0	0	0	0	0	0	0	0	0	0	0	0	1	0	0	1	0	0	24.16	0	0	0	1	0	0.2	0	0.2	100	60	36	106	20	99	5.51	12.3	178	73.3	13.8	1.14	32.5	31	1.97	151	54	131	95
1	67	1	0	0	1	0	0	0	0	0	0	0	0	0	0	0	0	0	0	0	0	26.61	1	0	0	0	0	0	0	0	126	81	36.6	56	20	96	8.47	14.8	157	60.3	11.6	1.07	23.5	21	1.1	213	164	140	104
1	74	1	1	0	0	0	0	0	0	0	0	0	0	0	0	0	0	0	0	0	0	26.47	1	1	0	0	0	0	1	0	130	75	36.3	84	20	96	4.53	11.8	170	56.3	13.2	1.09	25.3	20	1.15	133	200	141	111
1	72	1	0	0	1	0	0	0	0	0	0	1	0	0	0	1	0	0	0	0	0	24.34	0	1	0	0	1	1	0	0	135	90	36.2	111	20	86	12.36	9.2	270	85.4	15.8	1.32	34.4	55	3.37	128	264	128	101
1	81	0	0	0	0	0	0	0	0	0	0	1	0	0	0	0	0	0	0	1	0	28.3	0	0	0	0	0	0	0	0	159	99	36	74	12	99	6.66	13.8	211	49.6	11.3	0.98	24	15	0.84	150	75	141	111
1	65	1	0	0	1	0	0	0	0	0	0	0	1	0	0	0	0	0	0	0	0	26.69	0	0	0	1	1	0	0	0	120	71	36.6	69	18	96	7.76	14	229	41.2	12.1	1	28.5	14	0.81	202	319	139	104
0	80	0	0	0	1	0	0	0	0	0	0	1	0	0	0	0	0	0	0	0	1	20.96	0	0	0	1	0	0	1	0	110	80	36.6	151	18	87	15.16	10.9	271	68.5	12.2	1.09	22.6	35	1.2	190	323	140	106
0	49	0	1	0	1	0	0	0	0	0	0	0	0	0	0	0	0	0	0	0	0	19.83	0	0	0	0	0	0	0	0	112	73	36.3	65	20	96	10.078	14.98	269	69.4	10.6	0.97	24	13.6	0.92	165	228.4	139.4	104.6
1	72	1	0	0	0	0	1	0	0	0	0	0	0	0	0	0	0	0	0	0	0	29.51	1	1	0	1	1	0	0	0	126	67	36	71	20	96	5.93	13.3	186	45.5	11.2	0.99	23.9	34	1.7	139	131	140	106
0	64	1	1	0	1	0	0	0	0	0	0	1	1	0	0	0	0	0	0	0	0	21.5	0	0	0	0	0	1	0	0	118	60	36.4	46	20	96	5.83	14.4	184	51.1	13.1	1.09	24	16	0.76	209	212	142	106
1	61	1	0	0	1	0	0	0	0	0	0	1	1	1	0	0	0	0	0	0	0	24.49	1	1	0	1	0	0	0	0	127	72	36.5	58	16	98	8.87	13.7	221	57.5	11.1	1.02	22.7	11	1.1	190	173	140	104
0	71	0	0	0	0	0	0	0	0	0	1	1	0	0	0	0	0	0	1	0	0	34.432	0	0	0.2	0	0.4	0.6	0	0	130	70	36.4	55	20	80	6.15	9	187	45.7	46	4.16	39	17	1.1	107	205	134	103
1	63	0	1	0	0	0	0	0	0	0	0	0	0	0	0	0	0	0	1	0	0	20.66	0	0	0	0	1	0	0	0	120	70	36.5	65	20	99	6.54	7.6	276	70.7	27.6	2.73	38.1	17	1.1	129	349	134	92
1	85	1	0	0	0	0	0	0	0	0	0	1	0	0	0	0	0	0	0	0	0	20.1	1	1	0	0	0	0	0	0	119	77	36.5	89	20	96	4.95	13.2	199	60	12	1.02	20.7	19	1.02	114	71	131	103
0	38	1	0	0	0	0	0	1	1	0	0	0	0	0	0	0	0	0	0	0	0	23.88	0	0	0	0	1	0	0	0	105	60	36.7	52	20	98	3.47	11.2	178	53.5	12.5	1.06	25.4	11	0.78	126	61	138	109
0	53	1	1	0	1	0	0	0	0	0	0	1	1	1	1	0	0	0	0	0	0	24.97	0	0	1	0	1	0	0	0	100	64	36.4	76	15	98	9.95	14.6	262	77.4	10.8	1.02	22.3	11	0.8	198	270	140	105
1	51	0	1	0	1	0	0	0	0	0	0	0	0	1	1	0	0	0	0	0	0	22.58	0	0	0	1	0	0	0	0	114	60	36.5	72	18	97	6.03	14.5	194	47.1	10.7	0.94	23.2	10	1.1	172	179	141	102
1	45	0	1	0	1	0	0	0	0	0	0	0	0	0	0	0	0	0	0	0	0	21.37	0	0	0	1	0	0	0	0	113	69	36.3	59	20	96	7.62	15.1	264	55.4	11.4	1.01	24.8	14	1	161	178	142	104
0	61	1	0	0	0	0	0	0	0	0	0	1	0	0	0	0	0	0	0	0	0	23.88	1	1	0	0	1	1	0	0	160	75	36.4	103	20	95	8.34	11.2	222	69.7	13	1.08	25.5	44	2.29	173	305	135	95
1	63	0	1	0	0	0	0	0	0	0	0	1	0	0	0	0	0	0	0	0	0	22.72	0	1	0	0	0	0	1	0	90	60	36.8	86	18	100	11.37	15.2	339	41.5	11.9	1.04	22.2	14	0.89	129	97	140	106
1	73	1	1	0	0	0	0	0	0	0	0	1	1	0	0	0	0	0	0	0	0	19.71	0	0	0	1	0	0	0	0	112	86	36.2	88	20	96	11.83	14.1	387	59.7	12.5	1.04	25.54	14	0.88	234	243	140	103
0	75	0	0	0	1	0	0	0	0	0	0	1	0	0	0	0	0	0	0	0	0	21.64	1	0	0	0	1	1	0	0	139.2	82.2	36.28	95.4	19.4	95	11.08	10.7	279	69.5	12.3	1.07	30.4	26	0.93	197	83	137	104
0	76	1	0	0	0	0	0	0	0	0	1	1	0	0	0	0	0	0	0	0	0	19.22	1	0	0	0	1	1	0	0	90	60	36.5	74	22	99	9.71	11	180	84	13.6	1.19	29.6	27	1.76	138	79	141	108
1	71	1	0	0	1	0	0	0	0	0	0	0	0	0	0	0	0	0	0	0	0	24.74	0	0	0	1	1	0	0	0	90	60	36.4	62	20	96	8.91	14	229	51.4	12.58	1.076	156	15	1.3	128	282	139.2	104.4
0	70	1	0	0	0	0	0	0	0	0	0	1	0	0	0	0	0	0	0	0	0	21.4	0	1	0	0	1	0	0	0	120	80	36.3	84	20	88	9.28	12.2	243	69.4	11.7	1.02	20.8	21	1.1	166	75	129	97
0	86	0	1	0	0	0	0	0	0	0	0	0	0	0	0	0	0	0	0	0	0	24.35	1	1	0	0	1	0	0	0	139	67	36.1	63	20	96	6.95	10.9	235	52.3	12	1	23.6	37	1.19	124	377	143	110
0	77	0	1	0	0	0	0	0	0	0	0	1	1	0	0	0	0	0	0	0	0	21.25	0	0	0	0	1	0	0	0	132	92	36.6	103	20	96	5.86	11.9	215	61.48	19.5	1.71	21.38	14	0.74	196	93	140	108
1	68	1	0.2	0	0.4	0	0	0	0	0	0	0.6	0	0	0	0	0	0	0	0	0	21.37	1	0	0	0	0	0	0	0	130	80	36.4	78	20	96	7.51	13.3	268	47.1	11.5	1.05	24.3	17	1.3	109	452	142	106
1	70	0	1	0	1	0	0	0	0	0	0	1	0	0	0	0	0	0	0	0	0	23.84	0	0	0	0	0	0	0	0	97	70	36.3	69	20	98	11.81	14.4	190	80.1	20.2	1.71	28.3	62	1.44	179	366	123	95
0	83	1	0	0	0	0	0	0	0	0	0	1	0	0	0	0	0	0	0	0	0	21.1	1	0	0	0	0	1	1	0	136	89	36	85	18	96	6.85	13.1	195	67	13.7	1.13	26.7	27	0.81	196	63	141	112
0	83	0	0	0	0	0	0	0	0	0	0	1	0	0	0	0	0	0	0	0	0	20.69	1	0	0	0	1	1	0	0	131	77	37.9	82	24	88	10.73	12.5	201	55.6	14.7	1.21	25.8	20	0.87	151	92	140	107
1	67	0	0.6	0	0.4	0	0	0	0	0	0	0.2	0.2	0	0	0	0.2	0	0.2	0	0	19.05	1	0	0	0	1	0	0	0	135	75	36.6	85	20	96	11.16	12.6	289	76.6	11.4	1.05	22.1	27	0.7	158	217	139	110
1	56	0	0	0	0	0	1	0	0	0	0	0	1	0	0	0	0	0	0	0	0	25.02	0	0	0.4	1	0	0	0	0	158	99	36.6	78	20	97	4.64	15.3	228	44.2	12	0.99	24.4	18	0.94	165	71	139	107
0	89	1	1	0	0	0	0	0	0	0	0	0	0	0	0	1	0	0	0	0	0	15.63	0	0	0	0	1	1	0	0	185	77	36.5	91	20	97	8.58	13	215	83.2	11.7	0.97	19.8	41	2.75	207	324	136	102
1	56	1	0.4	0	0.8	0	0	0	0	0	0	0	0	0	0	0	0.2	0	0	0	0	31.1	1	0	0	0	1	0	0	0	130	78	36.4	60	20	96	6.29	14.3	249	62.68	11.48	0.984	26.4	17	0.86	133	188	140	104
1	74	1	0	0	1	0	0	0	0	0	0	0	0	0	1	1	0	0	0	0	0	25.95	1	0	0	0	1	0	0	0	127	75	36	52	18	98	5.94	13.6	153	52	12	1.02	23	13	1.1	160	66	140	107
0	75	0	1	0	0	0	0	0	0	0	0	0	0	0	0	0	0	0	0	0	0	22.75	1	0	0	0	0	0	0	0	120	80	36.2	72	20	96	8.28	11.5	204	58.4	9.9	0.92	24.34	16	0.8	193	156	140	103
0	75	1	0	0	1	0	0	0	0	0	0	0	0	1	0	0	0	0	0	0	0	24.56	1	1	0	0	1	0	0	0	111	59	36.2	63	20	98	4.71	12.1	173	59.2	10.8	0.95	23	21	0.9	148	284	140	106
0	74	0	0	0	0	0	0	0	0	0	0	0	0	0	0	0	0	0	0	0	0	17.78	1	0	0	0	0	1	0	0	91	50	36.3	55	16	95	8.64	9.2	246	90.8	46.9	4.84	45.8	46	1.8	127	272	144	113
1	62	1	0	0	1	0	0	0	0	0	0	1	0	0	0	0	0	0	0	0	0	19.98	1	1	0	0	1	0	0	0	119	65	36.3	64	20	98	7.49	11.9	201	75.7	10.9	1	25	64	6.9	187	244	140	98
0	83	0	0	0	1	0	0	0	0	0	0	0	0	0	0	1	0	0	0	0	0	23.65	1	1	0	0	0	0	0	0	136	75	36.5	78	21	98	7.21	13	287	70.7	11.8	1	21	8	0.52	241	161	139	108
1	62	1	0	0	1	0	0	0	0	0	0	0	0	0	0	0	0	0	0	0	0	25.35	0	0	1	1	1	0	0	0	75	36	36.5	101	15	96	9.05	13.3	305	31.9	12.2	1.01	21.6	14	1.01	391	72	139	107
0	53	0	1	0	0	0	0	0	0	0	0	0	0	0	0	0	0	0	0	0	0	28.53	0	0	0	0	0	0	0	0	100	75	36.5	76	20	96	8.42	13	298	67.3	10.9	0.96	21.3	12	1.01	237	175	142	104
1	81	0	0	0	1	0	0	0	0	0	0	0	0	0	0	0	0	0	0	0	0	22.97	1	1	0	0	1	1	1	0	157	81	36.5	76	18	93	3.83	9.7	164	63.2	54.6	4.51	45.6	29	1.81	94	111	142	109
0	77	0	0	0	1	0	0	0	0	0	0	0	0	0	0	0	0	0	0	0	0	29.78	0	0	0	0	0	1	0	0	139	74	36.4	66	20	96	8.15	14.5	248	55.14	11	1.01	25.14	13	0.8	150	183	143	106
1	51	0	0	0	1	0	0	0	0	0	0	0	0	0	0	1	0	0	0	0	0	22.23	0	0	0.2	0	0	0	0	0	167	99	36.7	68	20	100	5.46	14.9	251	51	10.4	0.98	19.1	29	1.2	201	266	144	105
0	75	0	0	0	1	0	0	0	0	0	1	0	0	0	0	0	0	0	0	0	0	19.22	1	0	0	0	0	0	0	0	125	66	37.2	76	20	98	5.55	11.5	130	79.5	14.4	1.2	27.6	15	0.49	142	1057	140	107
1	76	1	0	0	0	1	0	0	0	0	0	0	0	0	0	0	0	0	0	0	0	26.47	1	1	0	0	1	0	0	0	160	57	36	91	20	96	7.81	14.2	233	58.34	14.2	1.18	24	15	1.19	102	222	141	104
0	71	1	1	0	0	0	0	0	0	0	0	0	0	0	0	0	0	0	0	0	0	32.96	1	1	0	0	1	0	0	0	146	72	36.2	65	20	96	6.76	12.7	268	57.8	12.6	1.04	25.3	12	0.61	226	192	140	107
1	65	1	1	0	0	0	0	0	0	0	0	0	0	0	1	0	0	0	0	0	0	25.91	0	0	0	0	1	0	1	0	100	60	36	62	16	100	6.05	15.9	160	44.5	10.5	0.92	24.3	19	1.1	165	165	140	104
1	68	1	0	0	1	0	0	0	0	0	0	0	0	0	1	0	0	0	0	0	0	18.18	0	0	0	0	0	0	0	0	143	87	36.3	63	20	100	15.73	13.1	102	87.4	11.7	1.02	19.5	19	0.68	183	80	136	102
0	18	0	0	1	1	0	0	0	0	0	0	1	0	0	0	0	0	0	1	0	0	29.62	0	0	0	0	0	0	0	0	80	40	38	105	21	99	6.04	12.1	184	72.9	15.3	1.31	24	16	0.91	147	53	131	105
0	75	0	1	0	1	0	0	0	0	0	0	1	0	1	1	1	0	0	1	0	0	22.22	1	1	0	0	1	1	0	0	100	72	36.2	150	26	94	10.97	11.7	244	63.6	14.9	1.37	22.3	41	1.8	131	302	132	96
1	66	0	1	0	0	0	0	0	0	0	0	0	0	0	1	0	0	0	0	0	0	40.272	0	0	0.2	0	1	1	0	0	104	76	36	129	30	98	9.15	12.8	161	57.3	11.8	1.05	24.9	18	1.2	152	199	142	104
1	39	0	0	1	0	0	0	0	0	0	0	0	0	0	0	0	0	0	0	0	0	33.14	0	0	0	0	0.2	0	0	0	122	81	36.3	73	20	99	15.59	16.2	287	81	12	1.04	31.9	13	0.77	205	89	139	103
1	85	1	0	0	0	0	0	0	0	0	0	1	0	0	0	0	0	0	0	1	0	32.878	1	0	0	0	1	0	1	0	100	60	36.7	97	22	95	4	5.5	154	47.1	15.9	1.31	26.4	29	1.7	83	87	133	106
1	50	1	0	0	1	0	0	0	0	0	0	0	0	1	0	0	0	0	0	0	0	25.53	1	0	0	1	0	0	0	0	120	80	36.5	65	15	98	10.72	15.5	235	77.7	12.6	1.15	23.4	11	1.3	219	256	142	102
1	73	0	0	0	1	0	0	0	0	0	0	1	1	0	1	0	0	0	0	0	0	27.77	0	0	0.2	0	0	0	0	0	130	71	36.5	68	20	96	8.35	15	251	60.28	13.3	1.13	25.8	16	0.91	184	84	140	109
1	40	0	1	0	0	0	0	0	0	0	0	0	0	0	0	0	0	0	0	0	0	26.87	0	0	0	1	0	0	0	1	136	90	36.1	97	20	99	12.59	16.1	266	69.2	11.6	1.03	26.9	12	0.9	223	241	139	103
1	74	0	0	0	1	0	0	0	0	0	0	1	0	0	0	0	0	0	0	0	0	25.35	1	0	0	0	0	1	0	0	125	39	36.8	67	18	96	6.06	13.3	108	45.8	11.2	0.99	25.9	18	1	139	136	140	104
0	55	0	0	0	0	0	0	0	0	0	1	0	0	0	0	1	0	0	0	0	0	23.19	0	0	0	0	1	0	0	0	140	90	37.7	111	28	98	12.16	12.4	317	81.6	12.3	1.02	24.4	19	0.77	165	198	141	104
0	70	0	0	1	0	0	0	0	0	0	0	0	0	0	0	0	0	0	0	0	0	22.34	1	0	0	0	0	0	1	0	140	85	36.2	63	18	96	5.07	12.8	188	56.8	12.14	1.032	25.66	13	0.79	122.2	63	139	107
1	69	1	1	0	1	0	0	0	0	0	0	0	0	0	0	0	0	0	0	0	0	22.132	0	1	0	0	0	0	0	0	133	69.2	36.42	90.2	19.6	98	17.84	11.4	292	81.6	13.1	1.17	30.5	32	1.3	175	251	135	103
0	53	0	1	0	0	0	0	0	0	0	1	1	1	0	0	0	0	0	1	1	0	17.8	0	1	0	0	0	0	0	0	120	80	36.9	86	18	85	12.77	12.6	251	92.8	13.3	1.11	21.5	18	0.56	187	593	136	101
0	61	0	0	0	0	0	0	0	0	0	0	0	0	0	0	0	0	0	0	0	0	21.93	0	0	0.2	0	0	0	0	0	118	82	36.5	82	20	96	8.12	13.8	290	57.7	11.2	1.04	25.8	19	0.9	253	192	140	104
1	78	0	0	0	1	0	0	0	0	0	0	1	0	0	0	1	0	0	0	1	0	27.58	1	1	1	1	0	1	0	1	122	100	36.2	100	26	94	7.92	14	142	80.1	12.8	1.19	23.4	11	1	131	356	144	104
0	71	1	0	0	1	0	0	0	0	0	0	1	0	0	0	0	0	0	0	0	0	25.15	0	0	0	0	1	0	0	0	120	70	36.3	66	20	96	5.89	11.9	204	51.7	11.2	1.05	23.9	15	0.8	175	163	141	104
0	70	1	0	0	0	0	0	0	0	0	0	1	0	0	0	0	0	0	0	0	0	19.29	1	0	1	0	1	1	0	0	122	57	36.3	64	20	96	4.57	8.7	243	57.9	11.78	1.002	22.76	15	0.97	152.6	171	135.6	102
1	71	0	0	0	0	0	0	0	0	0	0	1	0	0	0	0	0	0	1	0	0	24.28	0	0	0	0	0	1	0	0	110	60	36.2	58	20	96	6.77	14.9	95	54.7	14.3	1.31	29.4	32	1.4	157	335	135	101
1	55	0	0	0	0	0	0	0	0	0	0	1	0	0	0	0	0	0	0	0	0	32.14	0	1	0	0	0	1	1	0	128	99	36.4	122	19	96	9.76	14.6	279	60.8	12.3	1.05	23.68	21	1.27	126	53	135	97
1	29	0	1	0	0	0	0	0	0	0	0	0	0	0	0	0	0	0	0	0	1	28.5	0	0	0	1	0	0	0	1	139	81	36.6	75	20	96	8.07	15.7	203	52.9	11.8	0.98	23.9	12	0.75	205	347	142	105
1	68	1	0	0	0	1	0	0	0	0	0	0	0	0	0	0	0	0	0	0	0	25.27	1	0	0	0	0	0	0	0	149	72	36.4	63	20	96	6.4	15.3	227	59.5	10.8	0.95	24	15	0.9	151	181	137	101
0	80	1	0	0	0	0	0	0	0	0	0	1	0	0	0	0	0	0	0	0	0	24.72	0	1	0	0	0	0	0	1	124	64	36.5	127	22	75	16.41	11.1	297	83.3	10.6	0.98	23	21	1.4	167	266	137	101
0	71	0	0	0	1	0	0	0	0	0	0	0	0	0	0	0	0	0	0	0	0	29.45	1	1	0	0	0	0	0	0	121	77	36.25	65	2	99	5.87	13.9	156	59.8	10.8	0.99	24.3	14	0.9	192	183	138	100
0	79	0	0	0	0	0	0	0	0	0	0	1	0	0	0	0	0	0	0	1	0	30.2	0	1	0	0	0	0	0	1	132	81	36.3	107	20	98	9.48	8.4	334	93.6	11.1	1	20.1	9	0.6	192	494	129	91
1	82	1	0	0	1	0	0	0	0	0	0	0	0	0	0	0	0	0	0	0	0	24.6	1	1	0	0	1	0	0	0	122	59	36.2	60	20	96	5.27	11.4	140	68.7	11.6	1.03	28.1	18	1.2	136	158	141	105
1	53	1	0	0	0	1	0	0	0	0	0	0	0	0	0	0	0	0	0	0	0	22.38	1	0	0	0	1	0	0	0	133	84	36.1	74	20	96	4.68	14.9	249	49.6	11	1.01	24	15	1	214	151	138	103
1	48	1	0	1	0	0	0	0	0	0	0	0	1	0	0	0	0	0	0	0	0	23.3	0	0	0.6	0	0.2	0	0	0.2	126	65	36.5	82	20	97	7.09	15.4	286	51.4	11.7	1.02	25.8	10	0.79	225	57	135	104
0	63	0	1	0	0	0	0	0	0	0	0	1	0	0	1	0	0	0	0	0	0	22.07	0	0	0	0	1	0	0	0	120	70	36.2	76	20	96	5.74	12.2	226	37	11.1	1.03	20.2	17	0.7	174	251	144	104
0	64	0	1	0	1	0	0	0	0	0	0	1	0	0	0	0	0	0	0	0	0	32.16	1	0	0	0	0	1	0	0	139	71	36.4	71	20	95	7.78	14.6	249	62.7	28.2	2.54	30.8	18	1.3	230	209	139	101
1	64	1	0.2	0	0.4	0	0	0	0	0	0	0.8	0	0	0	0	0	0	0.2	0.2	0	26.93	1	0	0	0	1	0	1	0	142	84	36.4	68	20	96	7.84	15.1	229	61.2	11.3	1	21.7	11	0.9	161	314	141	105
0	76	1	0	0	0	1	0	0	0	0	0	0	0	0	0	0	0	0	0	0	0	23.56	0	0	0	0	1	0	0	0	100	60	36.4	120	20	93	6.44	11.8	163	58.6	11.9	1.1	25.2	12	0.8	106	183	144	108
1	67	1	0	0	1	0	0	0	0	0	0	0	1	0	0	0	0	0	0	0	0	28.08	1	0	0	0	1	0	0	1	120	68	36.3	75	20	96	4.27	9.1	198	50.3	12.2	1.09	23	22	1	118	251	143	110
0	69	1	1	0	0	0	0	0	0	0	0	0	0	0	0	0	0	0	0	0	0	25.69	1	1	0	0	0	0	0	1	142	83	36	79	20	96	5.11	14.2	189	56.9	11.3	1.02	23.5	20	0.64	144	165	142	103
0	74	1	1	0	0	0	0	0	0	0	0	0	0	0	0	0	0	0	0	0	0	24.26	0	1	1	0	0	0	0	1	131	72	36.4	72	20	96	5.19	12.9	140	58.9	11.6	0.97	22.5	19	0.62	167	206	138	104
1	63	1	0	0	1	0	0	0	0	0	0	0	0	0	1	0	0	0	0	0	0	23.03	0	0	0	0	0.6	0	0	0	140	80	36.5	75	22	99	14.93	14.6	223	85.7	18.7	1.62	139.4	15	1.2	227	74	140	106
1	87	1	0	0	1	0	0	0	0	0	0	1	0	0	0	0	0	0	0	0	0	25.07	0	0	0	0	1	0	0	1	111	69	36.7	81	20	95	11.06	14.8	166	78.2	11.9	1.08	23	10	1.22	169	343	141	105
0	64	1	0	0	1	0	0	0	0	0	0	0	0	0	0	0	0	0	0	0	0	26.56	1	0	0	1	0	0	0	0	80	50	36.4	90	20	98	10.71	13.4	236	77.7	12.1	1.11	23.2	15	0.9	151	155	141	103
0	65	1	0	0	1	0	0	0	0	0	0	1	0	0	0	0	0	0	0	0	0	28.78	0	1	0	0	1	0	0	0	110	55	36.5	60	20	96	6.79	11.8	222	53.4	12	1.11	26	18	1.1	137	208	145	108
0	82	0	0	1	0	0	0	0	0	0	0	0	0	0	0	0	0	0	0	0	0	31.042	0	0	0	0	1	0	0	0	141	66	36.5	63	20	96	7.79	15.7	281	65.5	12.2	1.01	19.7	8	0.58	163	109	137	103
0	85	0	1	0	0	0	0	0	0	0	0	1	0	1	0	0	0	0	0	0	0	20.67	0	1	0	0	1	0	0	0	130	50	36.8	73	12	75	10.16	7.9	218	70.8	12.2	1.06	26.5	68	6.53	162	100	134	108
0	77	1	0	0	0	0	0	0	0	0	0	1	0	0	0	0	0	0	0	0	0	21.73	1	1	0	0	0	0	0	1	139	72	36.1	79	20	96	4.87	12.7	207	54.5	17.2	1.57	26.9	19	1.04	172	186	140	102
0	62	0	0	0	1	0	0	0	0	0	0	1	1	0	0	0	0	0	0	0	0	26.06	0	1	0	0	1	0	0	0	110	88	36.5	107	22	99	9.66	12.5	254	89.4	11.1	0.96	19	13	0.73	283	81	139	103
1	75	1	1	0	0	0	0	0	0	0	0	0	1	0	0	0	0	0	0	0	0	28.71	1	0	0	0	0	0	1	0	149	80	36.5	70	19	96	5.11	12.8	166	50.1	12	1.02	19.7	12	1.06	134	73	141	109
0	61	0	0	0	1	0	0	0	0	0	0	1	0	0	0	0	0	0	1	0	0	22.2	0	0	0	0	0	0	0	0	139.6	80.2	36.44	74.4	20.8	96	7.08	14.2	273	50.3	20.1	1.7	31.76	9	0.61	211	227	144	108
1	69	0	0	0	1	0	0	0	0	0	0	1	0	0	0	0	0	0	0	0	0	31.05	1	1	0	0	1	1	0	0	117	80	36.2	110	20	99	7.86	14.2	155	47.8	12.7	1.05	26.3	21	1.11	109	48	140	106
1	59	1	0	0	0	0	0	0	0	0	0	1	0	0	0	0	0	0	1	0	0	27.75	0	0	0	1	0	0	0	0	100	50	36.3	46	20	94	4.68	13.8	185	44.3	13.8	1.15	27.7	20	1.49	222	215	139	107
1	64	1	0	0	1	0	0	0	0	0	0	1	0	0	0	0	0	0	1	0	0	22.41	0	0	0	1	1	0	0	0	150	90	36.5	95	20	98	8.92	14.9	203	51.5	12.8	1.06	23.3	23	0.84	162	114	139	106
1	68	1	1	0	0	0	0	0	0	0	0	0	0	0	0	0	0	0	0	0	0	24.06	0	1	0	0	0	1	0	0	156	69	36.2	98	20	96	8.82	7.2	367	61.7	16.6	1.4	34.2	16	1.14	138	332	137	99
0	65	1	1	0	0	1	0	0	0	0	0	0	0	0	1	0	0	0	1	0	0	26.16	1	0	0	0	0	0	0	0	155	86	36.5	76	18	96	6.94	12	357	69.3	12.5	1.03	24.8	17	0.76	176	99	138	105
1	75	0	0	1	0	0	0	0	0	0	0	1	0	0	0	0	0	0	0	0	0	23.78	0	0	0	1	0	0	0	0	90	70	36.3	69	31	100	12.2	12.4	224	83.8	11.5	1.05	23	21	1.8	172	712	136	102
1	70	0	0	0	0	0	0	0	0	0	0	1	0	0	0	0	0	0	0	0	0	24.09	0	1	0	0	0	0	0	1	125	77	36.5	100	19	98	18.64	10.5	244	96.6	13.2	1.15	30.5	44	3.2	170	85	124	98
0	34	0	1	0	0	0	0	0	0	0	0	0	0	0	0	0	0	1	0	0	0	21.73	0	0	0	0	0	0	0	0	120	71	36.8	73	20	95	5.03	14.3	188	45.6	11.6	1.09	29.5	12	0.8	188	143	139	105
1	58	0	0	0	0	0	0	0	0	0	0	1	0	0	0	0	0	0	0	0	0	22.9	0	1	0	0	0	1	0	0	134	84	36.5	102	22	96	3.64	15	130	41.3	25.4	2.1	37	14	1.14	118	96	133	99
1	63	0	0	0	0	0	0	0	0	0	0	1	0	0	0	0	0	0	0	0	0	21.48	0	0	0	1	0	1	1	0	70	50	36.4	70	22	86	10.23	15.9	221	73.1	15.9	1.44	30.5	41	1.78	138	365	140	106
0	65	1	0.2	0	0.6	0	0	0	0	0	0	0.4	0	0	0	0.4	0	0	0	0	0.2	26.95	1	0	0	0	1	0	0	0	132	86	36.5	77	20	96	8.08	13.1	219	40.9	13.4	1.17	24.8	22	0.86	207	154.6	137	100
0	67	1	1	0	0	0	0	0	0	0	0	0	0	1	0	0	0	0	0	0	0	26.9	1	1	0	0	1	0	0	0	130	91	36.2	70	20	97	8.87	12.2	278	38	10.2	0.93	19.9	13	1	194	228	139	105
1	84	0	0	0	0	0	0	0	0	0	0	1	0	0	1	0	0	0	0	0	0	24.09	1	1	1	0	1	0	1	1	100	60	37.3	154	30	95	19.33	12.5	288	85	12.1	1.08	25.9	28	1.5	227	197	143	105
0	83	1	0	0	1	0	0	0	0	0	0	0	0	0	0	0	0	0	0	0	0	21.49	1	0	0	0	0	0	0	0	110	70	36.4	60	20	96	5.26	11.2	264	58.9	11	1.02	26	19	1	172	245	138	104
1	54	1	0.2	0.2	0.6	0.2	0	0	0	0.2	0	0.4	0	0	0.2	0	0	0	0.2	0	0	23.03	0	1	1	0	0	0	0	0	149	88	36.4	88	20	96	5.32	16.1	187	57.72	13.2	1.1	25.7	12	0.92	254	156	140	102
1	60	1	0	0	0.6	0	0	0	0	0	0	0	0.2	0.2	0	0	0	0	0	0	0	20.2	0	1	0	0	1	0	0	0	110	60	36.3	45	20	96	6.55	14.6	192	69.6	11.8	1.12	24.5	16	0.9	142	211	136	103
1	72	1	0	0	0	0	0	0	0	0	0	1	0	0	0	0	0	0	0	0	0	25.59	1	0	0	0	0	0	0	0	157	76	36	48	20	96	8.32	14.7	223	58.1	12.9	1.07	27	21	1.13	220	95	138	103
1	65	1	0	0	1	0	0	0	0	0	0	0	0	0	0	1	0	0	0	0	0	25.32	1	1	0	1	0	0	0	0	146	62	36.2	80	18	96	7.09	15.4	195	64.6	12.4	1.02	24.7	15	1.22	175	66	140	102
0	84	0	0	0	0	0	0	0	0	0	0	1	0	0	0	0	0	0	0	1	0	27.48	0	1	0.2	0	1	1	0	0	138	77	36.3	60	22	93	8.22	10.1	104	75.6	12.4	1.08	18.2	47	1.61	146	47	138	107
1	65	1	1	0	1	0	0	0	0	0	0	1	0	0	0	0	0	0	0	0	0	26.67	0	0	0	0	0	0	0	0	112	77	36.4	65	20	98	5.63	15.4	154	70.1	11.8	1.11	22.3	16	1	181	127	139	104
1	53	1	0.4	0.2	0.4	0	0	0	0	0	0	0.2	0	0.2	0	0	0	0.2	0	0	0	24.97	0	0	0	1	0	0	0	0	138	57	36.2	57	19	96	8.97	15.3	174	63.5	11.8	1	24.5	14	1.11	207	92	141	105
1	59	1	0.6	0.2	0.2	0	0	0	0	0	0	0.2	0	0	0	0	0	0	0	0	0	30.86	1	0	0	0	1	0	0	0	142	78	36.4	70	20	96	7.72	15.4	230	43.3	11.8	0.98	21.4	12	0.98	173	276	138	106
0	83	1	0	0	1	0	0	0	0	0	0	1	0	0	0	0	0	0	0	0	0	18.13	1	0	0	1	1	0	0	0	120	54	36.5	82	15	97	9.65	12	168	84.8	12.6	1.04	23.8	24	0.69	158	193	139	103
0	68	1	1	0	0	0	0	0	0	0	0	1	0	0	0	0	0	0	0	0	0	21.63	0	0	0	0	0	0	1	0	120	70	36	90	20	81	11.78	9.4	257	65.6	11.2	1.03	24.3	20	1.1	228	392	144	106
0	72	0	0	0	1	0	0	0	0	0	0	1	0	0	0	0	0	0	0	0	0	28.26	0	0	0	0	1	0	0	0	141	79	36.5	84	19	96	6.12	14.6	154	57.5	11.3	0.96	21.3	23	1.12	172	106	138	101
1	54	0	0	0	0	0	0	0	0	0	0	1	0	0	0	0	0	0	0	1	0	27.07	1	0	0	0	1	0	0	0	103	63	36	80	24	96	7.74	17.5	168	41.6	14.3	1.34	24.8	27	1.3	153	528	138	102
1	53	0	0	0	1	0	0	0	0	0	0	1	0	0	0	1	0	0	0	0	0	31.02	1	0	0	0	0	0	0	0	140	80	36	88	20	96	9.07	14.5	205	69.3	11.8	1.09	26.4	15	1.1	204	346	138	100
1	57	0	0	0	0	0	0	0	0	0	0	1	0	0	0	0	0	0	0	0	0	24.82	0	1	0	1	0	1	0	0	115	68	36.1	88	22	96	7.29	13.2	208	58.4	14.7	1.22	24	29	1.34	153	63	136	102
0	60	0	0	0	1	0	0	0	0	0	0	0	0	0	0	0	0	0	0	0	0	26.44	0	0	0	0	0	0	0	0	113	69	36.5	83	20	96	3.97	12.8	325	53.7	11.9	1.08	25.1	11	0.61	209	227	144	104
0	82	0	0	0	1	0	0	0	0	0	0	1	0	0	0	0	0	0	0	1	0	25.64	1	1	0	0	1	1	0	0	120	80	36	78	20	96	6.27	15.2	226	56	12.5	1.04	22.1	12	0.94	172	153	137	102
1	51	0	0	0	0	0	0	0	0	0	0	1	0	0	0	0	0	0	1	0	0	21.9	0	0	0.2	0	0	1	0	0	100	74	36.4	102	20	92	11.78	13.1	270	68.9	17.5	1.47	29.6	13	1.04	113	177	127	98
1	57	1	1	0	0	0	0	0	0	0	0	0	0	1	0	0	0	0	0	0	0	23.66	1	1	0	1	0	0	0	0	140	90	36.5	88	22	99	10.17	14.3	287	70.1	11.7	1.02	26.5	14	0.82	111	91	135	103
0	86	1	1	0	0	0	0	0	0	0	0	1	0	0	0	0	0	0	0	0	0	21.36	1	1	0	0	1	0	0	0	130	80	36.2	80	18	98	12.87	11.6	232	76.5	11.6	1.09	21.2	31	1	206	243	135	97
1	59	1	0.2	0	0.4	0	0	0	0	0	0	0.4	0	0	0.2	0	0	0	0	0	0	23.19	1	0	1	0	1	0	0	0	128	63	36	66	20	96	6.5	13.9	325	93	12.3	1.07	23.7	12	0.85	187	95	137	100
1	62	0	0	0	0	0	0	0	0	0	0	1	0	0	0	0	0	0	0	0	0	27.97	1	1	0.4	0	0	0	0	0	157	73	36.1	100	18	96	8.99	14	269	67.2	11.9	1.04	22.1	22	0.98	205	50	137	101
0	62	0	0	0	1	0	0	0	0	0	0	1	0	0	0	0	0	0	0	0	0	30.9	1	1	0.2	0	0	0	0	0	91	56	36.3	95	22	96	5.41	10.7	162	62	11.2	0.99	23.4	16	1.45	114	95	141	96
0	51	0	1	0	0	0	0	0	0	0	0	1	0	1	0	0	0	0	0	0	0	19.82	0	0	1	0	0	0	0	0	110	73	36.3	86	20	96	4.21	13	241	55.92	11.44	1	22.72	10	0.84	190.8	232.8	141.2	106.4
1	76	0	0	0	0	0	0	0	0	0	0	1	0	0	0	0	0	0	1	0	0	19.37	1	1	0	0	1	0	0	0	90	60	36	69	16	68	6.79	9.4	174	82	13.1	1.14	37.2	33	1.99	19	50	140	106
1	72	0	0	0	0	1	0	0	0	1	1	0	0	0	0	0	0	0	0	0	0	19.38	0	0	0	0	1	0	0	0	148	78	36.3	75	12	97	10.17	11.1	265	57.2	12.5	1.04	25.9	19	1.02	179	192	139	105
1	67	0	0	0	1	0	0	0	0	0	0	1	0	0	0	0	0	0	0	0	0	26.35	0	0	0	1	1	0	0	0	140	122	36.5	123	26	96	10.42	15.9	238	57.9	15	1.24	29	11	1.26	191	50	135	100
0	82	0	0	0	0	0	0	0	0	0	0	1	0	0	0	0	0	0	0	0	0	28.89	1	1	0	0	0	0	0	0	113	87	36.2	140	22	89	11.88	13	340	90.4	12.5	1.15	45.6	12	0.7	293	269	139	98
1	71	1	0	0	0	1	0	0	0	0	0	0	0	0	0	0	0	0	0	0	0	26.24	0	0	0	0	0	0	0	0	136	73	36.2	68	20	96	7.51	14.4	201	60.7	10.7	0.94	24.8	11	0.9	173	197	139	104
1	65	0	1	0	0	0	0	0	0	1	0	1	0	0	0	0	0	0	1	0	0	23.59	1	1	0	1	0	0	0	0	117	65	37	80	20	96	11.4	12	225	80.5	13.1	1.09	26.4	22	1.14	111	265	136	107
1	76	0	0	0	1	0	1	0	0	0	0	1	0	0	1	0	0	0	0	0	0	26.05	1	1	0	0	1	0	0	0	108	50	36.2	72	20	99	33.42	10.5	74	83.9	14.2	1.19	23.1	28	1.65	138	289	137	103
0	53	0	0	0	1	0	0	0	0	0	0	0	0	0	0	0	0	0	0	0	0	20.97	0	0	0	0	0	0	0	0	113	75	36.6	88	20	96	8.29	9.5	386	54	31.4	2.82	156	26	0.8	179	251	136	100
1	70	1	0	0	1	0	0	0	0	0	0	1	0	0	0	0	0	0	0	0	0	22.76	0	0	0	0	1	0	0	0	148	96	36.5	67	20	95	8.8	15	207	50.4	12.4	1.03	25.7	12	0.94	137	267	133	97
1	62	0	0	0	1	0	0	0	0	0	0	0	1	0	0	0	0	0	0	0	0	28.8	1	0	0	0	0	0	0	0	127	58	36.1	84	20	96	6.44	14.4	213	49.9	9.9	0.9	22.1	26	1.6	194	692	143	109
1	47	1	0	0	1	0	0	0	0	0	0	0	1	1	0	0	0	0	0	0	0	24.62	0	0	0	1	0	0	0	0	120	80	36.3	78	22	97	5.63	15.6	175	52.7	11.8	1	27.4	13	0.99	249	77	140	104
1	63	1	0	0	0	0	0	0	0	0	0	1	0	0	0	0	0	0	0	0	0	25.56	0	1	1	1	0	0	0	0	138	62	36.5	72	20	96	11.6	15.9	174	61.7	13.2	1.2	26.7	19	1.64	81	110.6	141	107
1	53	1	0	0	1	0	0	0	0	0	0	0	0	0	0	0	0	0	0	0	0	22.64	0	0	0	0	0	0	0	0	139	88	36.2	70	16	96	7.71	15.5	387	50.8	11.5	1.014	23.62	9	0.77	182.6	197.4	138	105
1	61	1	0	0	1	0	0	0	0	0	0	0	0	0	0	0	0	0	0	0	0	17.73	1	0	0	1	0	0	0	1	111	79	36.1	79	20	96	7.94	12.7	256	58.8	11.8	1.11	27.7	13	0.8	195	455	140	104
1	69	1	0	0	0	0	0	0	0	0	0	1	0	0	1	0	0	0	1	0	0	21.22	1	0	0	1	0	0	0	0	130	69	36	97	23	80	18.77	15	275	66.1	11.2	1.04	28.2	27	1.8	250	292	136	96
0	61	0	1	0	1	0	0	0	0	0	0	0	0	0	1	0	0	1	0	0	0	25.06	0	0	0	0	1	0	0	1	144	92	36.4	90	20	100	6.67	12.2	185	65.8	12.6	1.04	24.6	17	0.77	158	161	138	108
0	68	1	0	1	0	0	0	0	0	0	0	0	0	0	0	0	0	0	0	0	0	25.63	1	1	1	0	1	0	0	0	194	101	36.2	57	20	96	6.94	12.2	230	54.48	12.26	1.062	25.2	12	0.67	168	190	141	108
0	65	1	0	0	1	0	0	0	0	0	0	0	0	0	0	1	1	0	0	0	0	31.22	1	1	0	0	0	0	1	1	160	100	36.5	75	20	96	9.86	12.2	230	73.7	10.8	0.95	21.3	23	1.3	167	226	136	99
1	50	1	0	0	1	0	0	0	0	0	0	0	1	0	0	0	0	0	0	0	0	28.91	1	1	0	1	0	0	0	0	130	80	36.3	91	20	96	4.93	14.9	143	51.9	12.3	1.07	23.1	17	1.09	146	90	134	97
1	56	0	0	0	0	0	0	0	0	0	0	0	0	0	0	0	0	0	0	0	0	25.73	0	0	0	0	1	1	1	0	100	60	36.7	93	20	95	5.97	14.6	137	52.9	18.9	1.74	26.6	20	1.6	168	172	140	106
0	73	1	0	0	0	0	0	0	0	0	0	1	0	0	0	0	0	0	0	0	0	26.3	1	1	0	0	1	0	0	0	114	61	36.3	83	20	96	7.38	13.8	316	71.6	10.4	0.92	24.4	17.8	1.066	183.2	229.8	137	102
0	78	0	0	0	1	0	0	0	0	0	0	0	0	0	0	0	0	0	0	0	0	24.69	0	0	0	0	1	0	0	1	110	64	36.5	81	20	96	6.15	11.1	243	53.1	10.8	0.95	25.2	12	0.67	179.8	183.8	143	105
1	77	1	1	0	0	0	0	0	0	0	0	0	0	0	0	0	0	0	0	0	0	19.17	0	1	0	1	1	0	1	0	106	75	36.4	85	18	96	7.75	13.7	199	57	10.5	0.92	23.7	31	1	214	197	142	103
0	80	0	0	0	0	0	0	0	0	0	0	1	0	0	0	0	0	0	0	0	0	23.78	0	0	0	1	0	0	0	0	132	68	36.3	60	20	96	5.31	10.7	316	42.9	10.7	0.98	24.5	11	1	207	228.8	138	100
1	72	1	1	0	1	0	0	0	0	0	0	0	0	0	0	0	0	0	0	0	0	24.34	1	1	0	0	1	0	0	0	140	80	36.4	70	20	98	12.53	14.8	269	75.7	11.5	1.06	24.3	15	1.1	220	211	133	96
1	53	1	0	0	1	0	0	0	0	0	0	0	0	0	0	0	0	0	0	0	0	24.55	1	0	0	0	0	0	0	0	121	75	36	77	20	96	6.49	16.2	177	58.2	10.9	0.96	23.5	14	0.8	210	224	137.6	101
1	77	0	0	0	0	0	0	0	0	0	0	1	1	0	0	0	0	0	1	0	0	19.13	0	0	0.2	0	1	0	0	0	110	55	35.4	74	14	94	5.46	10.3	140	70	15.3	1.38	25.8	48	1.8	167	635	138	103
1	76	1	0	0	1	0	0	0	0	0	0	0	0	0	0	0	0	0	0	0	0	24.22	0	1	0	0	1	0	0	0	130	70	36	78	20	96	7.74	14.7	183	60.18	12.2	1.02	22.8	12	1.39	123	129	140	105
0	60	0	0	0	1	0	0	0	0	0	0	0	0	0	0	0	0	0	0	0	0	25.16	0	0	0	0	0	0	0	0	140	70	36.5	89	20	96	3.8	12.2	216	72.3	14.3	1.29	29	16	0.9	123	108	142	104
0	62	0	0	0	1	0	0	0	0	0	0	0	0	0	0	0	0	0	0	0	0	25.95	0	0	0	0	0	0	0	0	150	100	36.5	68	20	96	5.73	13.9	257	60.6	11.6	0.96	23.1	21	0.77	196	68	137	100
1	70	1	0	0	0	0	0	0	0	0	0	1	0	0	0	0	0	0	0	0	0	27.06	1	1	0	0	1	0	0	0	96	48	36.1	56	20	96	7.5	12.2	295	59.2	11	0.97	23.8	15	1.4	121	172	141	101
1	73	0	0	0	0	1	0	0	0	0	0	1	0	0	0	0	0	0	0	0	0	20.2	0	1	0	1	1	1	0	0	115	70	36.8	80	20	97	12.63	7.9	272	74.9	12.8	1.17	25	51	2.6	136	442	140	108
1	61	1	0.2	0	0.4	0.4	0	0.2	0	0	0	0.6	0	0	0	0	0	0	0	0.2	0	21.26	0	1	0	0	1	0	0	0	102	66	36	98	20	96	6.73	13.5	165	67.5	12.6	1.12	27.3	17	0.9	152	224	137	104
1	62	0	0	0	0	1	0	0	0	0	0	1	0	0	1	0	0	0	0	0	0	23.13	1	1	0	0	1	0	0	0	160	100	36.2	85	20	98	9.67	11.7	221	73.1	11.7	1.02	27.9	42	1.84	126	94	126	99
0	54	0	0	0	1	0	0	0	0	0	0	0	0	0	0	0	0	0	0	0	0	20.84	0	0	0	0	0	0	0	0	131	77	36.2	72	20	96	9.01	14.7	256	60.6	11.4	0.95	21.1	12	0.84	249	343	142	108
0	78	0	0	0	0	0	0	0	0	0	0	0	0	0	0	0	0	0	0	0	0	14.82	0	1	0	0	1	0	0	0	152	101	36.5	87	26	92	11.81	13.3	133	93.6	14.2	1.24	28.5	24	1.37	111	45	140	111
1	37	0	1	0	0	0	0	0	1	0	0	0	0	1	0	1	0	1	0	0	0	24.19	0	0	0	1	0.2	0.2	0	0	120	80	36.1	95	14	98	17.69	15.6	134	87.6	12.8	1.19	31.4	24	2	188	124	140	106
1	69	0	0	0	0	0	0	0	0	0	0	1	0	0	0	0	0	0	0	0	0	31.32	0	0	0	0	0	1	0	0	126	54	36.2	74	20	96	5.47	14.3	195	64.8	11.8	1.062	64.3	20	1.3	155.8	244	140	106
0	63	0	0	0	1	0	0	0	0	0	0	0	0	0	0	1	0	0	0	0	0	28.25	1	1	1	1	0	0	0	0	122	74	36.2	61	18	93	6.61	12.9	227	39.8	11.8	1	25.3	13	0.86	158	76	136	109
0	49	0	0	0	1	0	0	0	0	0	0	1	0	0	0	0	0	0	0	0	0	24.69	0	0	0	0	0	0	0	0	124	60	36.3	79	20	96	4.71	11.9	259	53.28	11.2	1.04	23.5	10	0.6	148	242	141	103
1	68	1	0	0	1	0	0	0	0	0	0	0	0	1	0	0	0	0	0	0	0	24.68	0	0	0	1	0	0	0	0	120	80	36.5	55	17	97	7.55	13.4	158	59.2	11.7	1.02	25.8	15	0.77	191	112	139	108
0	67	0	0	1	1	0	0	0	0	0	0	0	0	0	0	0	0	0	0	0	0	25.71	0	0	0	0	0	0	0	0	145	95	36.2	91	18	94	6.16	11.9	137	71.9	11	0.93	18.4	20	0.7	160	47	139	106
0	84	1	0	0	0	1	0	0	0	0	0	1	0	0	0	0	0	0	0	1	0	24.28	1	1	0	0	1	0	0	0	149	80	37.2	99	20	88	9.52	8	153	77.6	12.7	1.15	26.4	41	3.18	137	158	131	91
1	68	1	1	0	0	0	0	0	0	0	0	1	0	0	0	0	0	0	1	0	0	18.89	0	1	0	0	0	0	0	1	127	83	36.4	101	21	97	11.12	12.8	134	91.2	23.4	2.05	24	43	0.9	157	117	135	99
1	63	1	0.4	0	0	0.2	0.2	0	0	0	0	0.8	0	0.2	0.2	0	0	0.2	0	0	0	17.29	0	1	0	0	0	0	0	0	111	86	36.5	98	20	96	7.36	8.1	226	81	14.6	1.21	35.8	53	3.84	93	117	135	104
1	53	1	0.4	0	0.6	0	0	0	0	0	0.2	0	0	0	0	0	0	0	0	0	0.2	23.75	0	0	0	0	1	0	0	0	135	51	36.4	91	20	96	5.5	4.7	353	73.5	11.9	1.08	19.2	8	0.83	104	265	138	106
1	64	1	1	0	0	0	0	0	0	0	0	0	0	0	0	0	0	0	0	0	0	30.22	1	0	0	1	1	0	0	0	137	87	36.5	88	19	96	9.15	15.5	384	54.1	11.3	0.96	24.4	15	0.99	166	87	143	108
0	78	0	0	0	0	0	0	0	0	0	0	1	0	0	0	0	0	0	0	0	0	22.42	1	0	0	0	1	0	0	1	100	60	36.5	84	17	96	7.26	12.7	272	59	12.1	1.15	29.2	20	1	156	277	141	100
0	71	0	0	0	1	0	0	0	0	0	1	0	0	0	1	1	0	0	0	0	0	21.76	1	1	0	0	0	0	0	0	147	91	36.4	78	20	99	8.99	14.9	248	69.8	13.2	1.09	22.1	21	0.93	166	147	137	104
1	73	1	0	0	1	0	0	0	0	0	0	1	0	0	0	0	0	0	0	0	0	21.73	0	0	0	0	1	1	0	0	126	72	36.5	67	20	99	6.51	12.4	246	55.5	13.1	1.09	26	10	1.04	185	142	140	108
0	76	1	1	0	0	0	0	0	0	0	0	0	1	0	0	0	0	0	0	0	0	21.2	0	1	0	0	1	1	0	0	123	68	36.2	72	19	96	5.53	10.5	153	74.5	12.7	1.08	23.2	26	0.99	130	49	136	101
1	54	1	1	0	0	0	0	0	0	0	0	0	0	0	0	0	0	0	0	0	0	24.79	1	1	0	0	0	0	0	0	131	85	36	95	20	96	4.41	12.2	233	25.6	11.5	1.02	21.6	19	1	137	318	139	105
1	69	1	0.6	0	0.6	0	0.2	0	0	0.2	0	0	0	0.2	0.2	0	0	0.2	0.2	0	0.2	23.29	0	0	0	1	1	0	0	0	156	86	36.6	70	20	96	11.16	14	267	71.4	12.3	1.02	24.1	14	0.85	186	316	142	106
1	70	0	0	0	0	0	0	0	0	0	0	1	0	0	0	0	0	0	0	0	0	22.91	1	0	0.2	0	0	0	0	0	117	41	36.1	48	20	96	6.29	13.6	296	53	13.1	1.08	29.6	17	1.04	134	73	138	103
1	54	1	1	0	0	0	0	0	0	0	0	0	0	0	0	0	0	0	0	0	0	27.51	1	1	0	0	1	0	0	0	148	86	36.4	82	20	96	4.02	13.8	132	47.3	12.5	1.03	26.2	18	0.89	144	117	136	101
0	55	0	0	0	1	0	0	0	0	0	0	0	0	0	0	1	1	0	0	0	0	26.44	0	0	0.2	0	0	0	0	0	110	60	36.5	62	18	98	6.2	13	191	58.2	11.5	0.95	22.5	30	0.72	189	60	137	105
0	39	0	0	0	1	0	0	0	0	0	0	0	0	0	0	0	0	0	0	0	0	18.9	0	0	0.2	0	0.6	0	0.2	0.2	105	57	36.6	84	20	96	4.13	13.7	220	55.22	10.94	0.988	43.6	12	0.68	136	161	137	102
1	72	0	0	0	0	0	0	0	0	0	0	1	0	0	0	0	0	0	0	1	0	24.09	1	0	0	0	0	0	1	0	159	80	36.2	77	18	91	9.87	11.1	535	54.8	12.6	1.1	23.3	11	0.79	130	128	138	109
0	69	0	0	0	0	0	0	0	0	0	0	0	0	0	0	0	0	0	0	0	0	20.7	1	1	0	0	0	0	0	0	60	40	36	144	20	92	11.19	11	193	69.9	10.2	0.9	18.9	23	1.2	114	171	137	105
1	65	1	0.6	0.2	0	0	0	0	0	0	0	0	0	0	0	0	0	0	0	0	0	23.18	1	0	0	0	0	0	0	0	120	60	36.1	72	20	96	7.29	11.8	191	52.5	11.8	1	23.3	18	0.86	158	76	139	108
0	77	0	0	0	0	0	0	0	0	0	0	1	0	0	0	0	0	0	0	0	0	31.64	1	1	0	0	1	0	0	1	97	50	36	70	20	93	5.87	8.7	177	69.6	11	1.01	20.1	21	1.4	106	329	127	95
0	79	1	0	0	1	0	0	0	0	0	0	0	1	0	0	0	0	0	0	0	0	29.09	1	1	0	0	1	1	0	1	102	58	36.3	63	20	100	7.25	10.1	165	60.6	11.9	1.08	23.2	31	1.64	116	271	141	102
1	68	0	0.8	0.2	0.2	0.2	0	0	0	0	0	0.4	0.2	0	0.2	0	0	0	0	0	0	27.85	1	0	0	0	0	0	0	0	106	75	36	51	20	96	5.98	13.7	163	57	10.6	0.97	31.6	16	1	102	198	143	106
1	66	1	0	0	0	0	0	0	1	0	0	1	0	0	0	0	0	0	0	0	0	23.39	1	1	1	0	1	0	1	0	107	65	36.3	90	21	90	12.93	10.2	235	84.7	12.3	1.11	23.4	63	3.28	133	215	136	99
1	75	1	0	0	0	0	0	0	0	0	0	0	0	0	0	0	0	0	0	0	0	22.75	1	0	0	0	1	0	0	1	90	60	36.7	94	17	95	11.2	11.4	245	80.6	11.6	1.01	23.9	27	1.75	105	58	132	99
0	87	0	0	0	1	0	0	0	0	0	0	1	0	0	0	0	0	0	0	0	0	25.56	1	0	0	0	0	1	0	1	104	54	36.6	73	20	96	4.34	11.9	297	64.08	12	0.99	25.68	14	0.82	221	67	137	102
0	63	1	0	0	1	0	0	0	0	0	0	1	0	0	0	0	0	0	0	0	0	31.24	1	1	0	0	1	0	0	0	161	92	36	79	20	96	6.42	10.3	234	44.9	11.8	1.07	22.9	17	0.7	189	209	140	108
0	64	1	0	0	0	0	0	0	0	0	0	1	0	0	1	1	0	0	0	0	0	29.44	1	1	0	0	1	0	0	1	111	64	36.6	100	20	96	4.23	9.9	149	40.9	12.6	1.04	21.6	25	0.82	161	97	137	103
1	69	1	0	0	1	0	0	0	0	0	0	0	0	0	0	0	0	0	0	0	0	30.12	1	0	0	0	1	0	0	0	98	50	36	57	20	96	9.04	15.8	149	51.9	11.8	1.05	25.7	19	1.3	143	203	141	106
1	64	1	0	0	1	0	0	0	0	0	0	0	0	0	0	0	0	0	0	0	0	29.47	1	0	0	1	1	0	0	0	110	70	36.6	82	20	96	8.02	13.7	149	60.9	11.4	1.01	24.7	12	1	187	214	140	107
0	77	0	0	0	1	0	0	0	0	0	0	1	0	0	0	0	0	0	0	1	0	31.404	1	1	0	0	0	0	0	0	148	72	36.7	68	19	92	7.61	9.9	59	72.8	13.5	1.12	23.1	22	0.79	109	54	135	103
1	71	1	0	0	1	0	0	0	0	0	0	0	0	1	0	0	0	0	0	0	0	23.44	0	0	0	1	0	0	0	0	130	90	36.5	66	20	99	10.87	16.6	179	73.3	10.6	0.93	25.9	17	1.1	200	177	138	108
1	58	1	1	0	0	0	0	0	0	0	0	0	0	0	0	0	0	0	0	0	0	25.28	1	1	0	0	1	0	0	1	129	78	36.2	96	20	96	12.16	13	325	64.78	10.8	0.89	19.1	17	0.69	175	80	140	102
1	75	0	0	0	0	0	0	0	0	0	0	1	0	0	0	0	0	0	0	0	0	20.66	1	0	0.2	0	0	0	0	0	130	50	36.2	64	20	96	7.4	15.3	255	59.5	10.2	0.95	24.3	22	1.3	217	176	140	104
1	77	1	0	0	0	0	0	0	0	0	0	1	0	0	0	0	0	0	0	0	0	20.9	1	1	0	0	0	0	0	0	104	72	36.7	71	22	92	6.06	11	149	63.7	15.1	1.32	26.4	34	1.99	63	69	135	110
1	30	0	1	0	0	0	0	0	0	0	0	0	0	0	0	1	0	0	0	0	0	21.2	0	0	0	1	0.4	0.4	0	0	80	50	36.4	64	20	98	7.86	15.1	226	64	14.4	1.35	22.3	21	1.3	102	182	132	100
1	63	1	0	0	1	0	0	0	0	0	0	0	1	0	0	0	0	0	0	0	0	23.21	1	0	0	0	0	0	0	0	150	83	36.2	63	20	96	5.42	11.9	221	62	11	1.04	25.7	22	1.5	147	200	139	102
1	42	0	0	0	1	0	0	0	0	0	0	1	0	0	0	0	0	0	0	0	0	28.65	0	0	0	0	0	0	0	1	140	90	36.1	46	20	99	5.19	15.4	248	60.1	12.2	1.04	27.9	18	1.11	191	80	146	113
0	49	0	1	0	1	0	0	0	0	0	0	1	1	1	0	0	0	1	0	0	0	22.38	0	0	0	0	1	0	0	1	100	70	36.4	76	20	98	6.57	13.2	292	60.5	10.1	0.94	23	14	0.8	137	185	140	105
0	58	1	0	0	0.2	0	0.2	0	0	0	0	0.8	0.4	0	0	0.2	0	0	0	0	0	21.51	1	0	1	0	1	0	1	0	144	80	36.2	75	20	96	6.7	13.5	213	53.18	12.08	1.042	24.42	25	0.98	199	91	139	105
0	76	1	0	0	0	0	0	0	0	0	0	0	0	0	0	0	0	0	1	0	0	22.8	1	1	0	0	1	0	0	0	132	73	36.7	84	20	85	8.47	7.6	220	72.9	11.7	1.08	27	47	6.3	157	402	132	96
1	63	1	0	0	1	0	0	0	0	0	0	0	0	0	0	0	0	0	0	0	0	22.99	0	1	0	0	1	0	0	0	129	77	36.1	75	20	96	5.82	14.5	196	74	12.7	1.09	64.62	14	0.8	112	68	141	105
1	58	0	0	0	0	0	0	0	0	0	0	1	0	0	0	0	0	0	0	0	0	21.79	1	1	0.2	0	0	0	0	0	130	80	36.4	90	20	96	6.83	7.6	157	68.2	12.5	1.15	23.7	24	4.3	128	244	136	95
1	89	1	0	0	1	0	0	0	0	0	0	0	0	0	0	0	0	0	0	0	0	22.23	1	0	0	0	1	0	0	0	160	100	36.1	80	20	99	6.55	15.3	173	73.8	12.2	1.04	26.2	27	1.82	239	135	137	109
1	76	0	1	0	0	0	0	0	0	0	0	1	0	0	0	1	0	0	0	0	0	29.444	0	0	0	0.2	0.4	0	0	0	125.2	69.4	36.58	87	20	76	13.72	9.8	359	84.5	27.2	2.43	36.5	34	1.5	128	418	135	101
0	57	0	0	0	0	0	0	0	0	0	0	1	0	0	0	0	0	0	0	0	0	22.22	1	1	0	0	0	0	0	0	160	100	36.9	94	18	99	13.36	11.9	158	80.4	11.6	1.01	18.3	60	7.28	151	149	129	94
1	71	0	0	0	1	0	0	0	0	0	0	0	0	0	0	0	0	0	0	0	0	22.84	1	0	1	1	1	1	0	0	126	73	36.1	73	20	96	4.93	12	185	51.1	12.5	1.03	27.7	7	0.7	167	210.2	124	91
1	57	0	0	0	0	1	0	0	0	0	0	0	0	0	0	0	0	0	0	0	0	26.96	1	0	0	0	1	0	1	0	115	61	36.1	74	20	96	5.1	13	232	49.6	10.4	0.96	22.6	11	1.1	150	184	142	108
0	63	0	1	0	1	0	0	0	0	0	0	0	0	1	0	0	0	1	0	0	1	22.24	0	0	0	0	0	0	0	0	111	73	36.4	83	18	98	6.39	13.2	288	56.3	12.1	1	25.9	16	0.56	207	71	136	103
0	71	0	1	0	0	0	0	0	0	0	0	1	0	0	0	0	0	1	0	0	0	22.19	1	1	1	0	0	0	0	0	160	70	36.8	68	16	99	6.69	10.7	229	60	12.1	1.05	23.3	22	1.04	214	76	137	108
0	40	0	1	0	0	0	0	0	0	0	0	1	0	0	0	0	0	0	0	0	0	22.31	0	0	1	0	1	0	0	0	107	72	36.4	89	20	97	5.42	11.4	188	60.7	12.8	1.06	30.7	11	0.65	155	59	141	108
1	77	0	0.2	0	0.4	0	0	0	0	0	0	0.4	0	0.2	0	0	0	0	0.2	0	0	22.13	1	1	0	0	1	0	1	0	150	80	36.1	88	20	96	7.46	14	292	74.1	12.5	1.11	33	22	1.7	165	207	136	103
1	54	1	0	0	1	0	0	0	0	0	0	0	0	0	0	0	0	0	0	0	0	24.49	1	1	0	0	1	0	0	0	139	95	36	82	18	96	6.31	15.2	273	86	11.2	0.97	26.4	10	0.64	136	52	135	99
0	85	1	0	0	1	0	0	0	0	0	0	0	0	0	0	0	0	0	0	0	0	22.31	1	0	0	0	0	0	0	0	91	45	36.5	70	15	96	23.41	9.2	190	77.2	21.2	1.78	156	18	1.23	164	283	141	110
1	55	1	0.8	0	0.4	0	0	0	0	0	0	0	0	0	0	0.2	0	0	0.2	0	0	26.3	1	0	1	1	1	0	0	0	141	86	36	53	20	96	3.76	13.9	148	37	10.5	0.92	24.3	18	1.1	133	178	143	107
0	77	1	0	0	1	0	0	0	0	0	0	1	0	0	0	0	0	0	0	0	0	19.96	1	1	0	0	1	0	0	0	130	100	36.5	101	19	99	9.59	10.1	294	71.4	11.9	1.1	23.5	16	1.4	166	321	138	103
1	69	0	0	0	1	0	0	0	0	0	0	0	0	0	0	0	0	0	0	0	0	22.8	1	1	0	0	0	0	0	0	151	74	36.3	64	20	96	11.03	16	162	65.5	16.88	1.57	58.3	9	1.2	142	160	138	103.2
1	60	0	0	0	1	0	0	0	0	0	0	1	0	0	0	0	0	0	0	0	0	26.48	1	0	0	0	0	0	0	0	122	58	36.4	57	16	96	6.14	15.3	229	43.5	11.7	1.02	28.4	18	1.04	141	79	137	105
1	46	1	1	0	0	0	0	0	0	0	0	0	0	0	0	0	0	0	0	0	0	33.41	0	0	1	1	1	0	0	0	110	65	36	70	16	96	9.4	14.9	206	46.3	12.2	1.04	23.2	14	1.1	177	66	137	106
1	63	1	0	0	1	0	0	0	0	0	0	0	0	0	0	0	0	0	0	0	0	23.91	1	0	0	1	1	0	0	0	156	96	36	73	20	96	10.27	16.7	212	64.9	11.8	1.05	25	13	1	101	324	144	108
1	59	1	1	0	0	0	0	0	0	0	0	0	0	0	0	0	0	0	0	0	0	23.77	0	0	0	0	1	0	0	0	128	70	36.6	58	20	96	6.43	13.7	198	55.2	11.08	1.002	42.96	13	1	183	249	140.6	102
1	62	1	1	0	0	0	0	0	0	0	0	0	0	0	0	0	0	0	0	0	0	21.8	0	0	0	0	1	1	0	0	100	60	36.3	82	20	96	8.03	14.1	153	62.8	11.8	1.05	26.2	17	1.1	128	127	140	109
1	62	1	0	1	0	0	0	0	0	0	0	0	0	0	0	0	0	0	0	0	0	22.21	0	0	0	0	1	1	0	0	128	64	36.5	72	20	96	7.65	14.4	160	61.4	12.4	1.12	24.7	18	0.9	152	134	143	110
1	63	1	1	0	0	0	0	0	0	0	0	0	1	0	0	0	0	0	0	0	0	21.25	0	0	0	0	1	1	0	0	123	77	36.4	110	24	96	7.64	13.5	131	63.3	13.04	1.144	25.9	21	0.95	139.6	118	140	108
1	61	1	1	0	0	0	0	0	0	0	0	0	0	1	0	0	0	0	0	0	0	26.26	1	1	0	0	1	0	0	0	177	109	36.2	72	24	96	8.54	13.7	148	57	11.86	1.068	63.8	11	1.06	111	304	140.6	105
1	82	1	0	0	0	0	0	0	0	0	0	1	0	0	0	0	0	0	0	1	0	23.03	1	1	0	0	1	0	0	0	131	73	36.8	74	20	96	7.88	12.6	136	49.6	12.6	1.04	22.3	36	1.81	205	322	140	109
1	35	0	1	0	0	0	0	0	0	0	1	1	0	0	0	1	0	0	1	0	0	25.39	0	0	0	1	0	1	0	0	115	75	36.5	49	18	99	10.46	15.5	203	65.1	14.2	1.28	23.4	24	1.5	150	174	137	107
1	80	0	0	0	0	0	0	0	0	0	0	0	0	0	0	0	0	0	0	0	0	19.23	1	0	0	0	0	0	0	1	92	68	36.4	75	18	96	8.73	12.2	426	84	19.2	1.67	138.4	9	0.57	178.2	132	144	105
1	52	1	0	0	1	0	0	0	0	0	0	1	0	0	0	0	0	0	0	1	0	20.72	0	0	0	0	1	0	0	0	144	59	36.7	93	20	97	8.48	13	216	73.8	13.1	1.21	22.5	25	1.2	143	426	136	105
1	53	0	0	0	0.4	0	0	0	0	0	0	0.6	0	0	0	0	0	0	0.2	0	0	23.29	0	0	0	0	0	0	1	0	110	71	36.6	85	20	96	7.75	12.3	319	49.8	11.2	0.99	22.1	14	1.1	169	226	139	102
1	71	0	0	0	1	0	0	0	0	0	0	0	0	0	0	0	0	0	0	0	0	24.32	0	0	0	0	0	0	0	0	150	89	36.5	81	19	96	5.66	12.2	219	71.7	11.98	1.04	43.96	18	1.26	194	70	137	100
1	60	0	1	0	0	0	0	0	0	0	0	0	0	0	0	0	0	0	0	0	0	27.96	0	0	0	1	0	0	0	0	125	71	36.1	83	20	96	7.67	14.8	272	39.3	11.3	0.93	24.6	14	1.05	259	237	140	107
1	59	1	1	0	0	0	0	0	0	0	0	1	0	0	0	0	1	0	0	0	0	28.93	0	1	0	0	0	0	0	0	162	92	36.2	91	20	96	8.13	14.7	206	64.8	10.9	0.95	22.1	22	1.28	149	90	137	102
0	69	1	0	0	0	0	0	0	1	0	0	0	0	0	1	0	0	0	0	0	0	25.33	0	0	0	0	0	0	0	0	100	60	36.3	74	15	97	4.46	13.4	59	55.2	12.5	1.04	20.2	15	0.79	148	254	144	111
1	73	1	1	0	0	0	0	0	0	0	0	0	0	0	0	0	0	0	0	0	0	35.91	0	0	0	0	1	0	0	1	152	84	36.4	65	20	96	5.89	14.2	140	65.7	12	0.99	23.2	13	0.87	145	264	144	104
1	70	0	0	0	0	0	1	0	0	0	0	0	0	0	0	0	0	0	0	0	0	28.4	0	0	0.2	0	1	1	0	0	106	56	36.5	89	20	96	6.14	10.6	139	71.4	28.2	2.33	31.1	23	1.25	73	60	137	97
0	60	0	0	0	1	1	0	0	0	0	0	0	0	0	0	0	0	0	0	0	0	26.23	1	0	0	0	0	0	0	0	139	113	36	63	20	96	8.68	13.5	291	49.8	10.8	0.95	24.2	15	0.8	200	193	141	106
0	58	0	0	0	0	0	0	0	0	0	0	1	0	0	0	0	0	0	0	0	0	19.5	1	0	0	0	0	0	0	0	110	74	36	82	20	96	11.02	12.5	395	42.9	36	3.19	41	14	0.8	164	290	140	99
0	69	0	1	0	0	0	0	0	0	0	0	1	1	1	0	0	0	0	0	0	0	27.77	1	0	0	0	1	0	0	0	90	60	36	76	20	98	4.41	11.4	221	49.5	12.3	1.02	23.5	18	0.92	144	165	141	107
1	53	1	0	0	0	0	0	0	0	0	0	1	0	0	0	0	0	0	0	0	0	24.8	1	1	0	1	0	0	1	0	108	64	36.2	70	20	96	10.89	14.1	304	62.9	11.8	1.05	26.5	9	0.8	141	125.8	137	102.2
1	64	1	0	0	1	0	0	0	0	0	0	0	0	0	0	0	0	0	0	0	0	25.44	0	0	0	1	0	0	0	0	115	76	36.4	63	18	96	8.61	14.3	155	62.4	12.4	1.02	27.1	13	0.93	161	64	136	104
1	42	0	0	0	1	0	0	0	0	0	0	1	0	0	0	0	0	0	0	0	0	33.57	0	0	0	1	0	0	0	0	120	80	36.6	94	20	96	9.15	16	244	82.3	15	1.25	26.5	13	1.11	139	390	135	103
0	62	0	1	0	0	0	0	0	0	0	0	0	0	1	0	0	0	0	0	0	0	24.22	0	0	0	0	0	0	0	0	127	63	36.3	72	20	96	13.04	13.6	319	63.4	11.5	0.95	22.3	18	0.68	215	94	137	104
1	76	0	0	0	0	0	0	0	0	0	0	1	0	0	0	0	0	0	0	0	0	17.68	0	0	0	0	0	0	0	0	107	69	36.2	62	19	96	7.81	18.3	92	70.8	21.1	1.84	33.3	39	1.63	120	111	135	104
1	62	0	0	0	0	0	0	0	0	0	0	1	0	0	0	0	0	0	0	0	0	22.13	0	0	0	0	1	1	0	0	120	80	36.3	82	15	94	10.64	9.6	175	85.1	12.1	1.08	26.5	64	4.3	120	212	136	110
1	57	1	1	0	0	0	0	0	0	0	0	1	0	0	0	0	0	0	1	0	0	27.35	0	0	0	0	0	0	0	0	160	90	36.4	80	20	96	5.02	15.7	180	50.9	10.8	0.99	23.8	13	1.2	203	273	141	105
1	52	0	1	0	0	0	0	0	0	0	0	1	0	0	1	0	1	0	0	0	0	21.47	0	1	0	1	0	0	0	0	103	61	36.3	86	20	99	9.07	15.6	222	63.6	9.7	0.85	20.3	13	1	128	230	138	104
1	63	0	0	0	0	0	0	0	0	0	0	1	0	0	1	0	0	0	1	0	0	21.19	0	0	0	0	1	0	0	0	130	70	36.6	78	20	95	6.81	13.8	79	84.7	12.1	1.12	24.6	16	0.9	136	175	136	100
0	68	0	0	0	1	0	0	0	0	0	0	1	0	0	0	0	0	0	0	0	0	24.68	1	1	1	0	0	0	0	0	111	79	36.3	109	20	96	10.77	13.3	302	54.7	12	1.04	35	14	1.26	182	63	140	110
1	79	0	0	0	0.6	0	0	0	0	0	0	0.6	0.2	0	0	0.4	0	0	0	0.2	0	24.12	1	0	0	0	0	0	0	0	150	80	36.34	64	20	96	9.01	12.7	176	52.5	10.8	1	24.8	20	1.5	162	279	141	104
1	59	1	1	0	0	0	0	0	0	0	0	0	0	0	0	0	0	0	0	0	0	28.41	0	0	0	1	0	0	0	0	159	94	36.5	59	20	96	9.14	15.1	187	54	13.7	1.184	25.98	12	0.88	139	79	138	105
1	59	0	1	0	1	0	0	0	0	0	0	1	0	0	0	1	0	0	0	0	0	32.74	1	0	1	1	1	0	0	0	115	65	36.6	103	18	96	13.81	13	319	54.6	11	1.04	21.9	18	1.3	188	155	140	100
1	48	1	1	0	0	0	0	0	0	0	0	0	0	0	0	0	0	0	0	0	0	23.03	1	0	0	1	0	0	0	0	140	90	36.4	88	18	98	11	16.5	412	61.2	10.9	0.95	27.3	15	0.89	242	89	140	108
1	79	1	0	0	0	0	0	0	1	0	0	0	0	0	0	0	0	1	0	0	0	25.28	0	0	1	0	0	0	0	0	111	70	36.5	50	19	96	9.03	14.3	195	33.2	11.7	0.99	24	17	1.17	258	77	136	104
0	66	0	0	0	0	0	0	0	0	0	0	1	0	0	0	0	0	0	0	1	0	23.44	1	1	0	0	1	1	0	0	139	90	36.5	116	20	94	7.83	11.6	232	76.7	17.3	1.46	27.6	30	1.04	103	276	137	109
0	78	1	0	0	0	0	0	0	0	0	0	0	0	1	0	1	0	0	0	0	0	19.57	1	1	0	0	1	0	0	0	130	80	36.6	72	20	98	10.1	12.8	171	83.6	12.2	1.13	23	16	0.8	177	267	136	100
1	64	1	0	0	1	0	0	0	0	0	0	0	0	0	0	0	0	0	0	0	0	28.37	0	1	1	0	0	0	1	0	135	80	36.5	78	20	96	4.5	11.9	204	46	11.6	0.96	88	16	1.1	116	57	137	103
0	67	0	0	0	0	1	0	0	0	0	0	1	0	0	0	0	0	0	0	0	0	24.33	1	0	0	0	0	0	0	0	108	54	36.5	79	20	96	6.92	12	218	68	12.7	1.05	23.7	14	1.08	211	87	137	103
1	76	1	0	0	0	1	0	0	0	0	0	0	0	0	0	0	0	0	0	0	0	25.79	1	0	0	0	1	0	0	0	134	74	36.1	78	20	96	7.25	11.4	121	71.5	12.44	1.13	24.84	10	0.77	149	201	139	103.2
1	43	1	0	0	0	0	0	0	0	0	0	1	0	0	0	0	0	0	0	0	0	31.63	1	1	0	0	0	0	0	0	110	70	36.4	74	20	96	10.18	14.9	285	54.8	11.4	1.04	23.7	8	0.9	148	160	138.2	102.2
1	78	0	0	0	0	0	0	0	0	0	0	1	0	0	0	0	0	0	0	0	0	20.64	0	0	0	0	1	0	0	0	140	96	36.2	81	20	96	5.21	13.8	214	64.3	10.7	0.94	23.4	16	1.4	196	279	140	102
1	73	0	1	0	1	0	0	0	0	0	0	1	0	0	0	1	0	0	0	0	0	25.41	1	1	0	1	1	0	0	0	127	72	36.1	101	26	92	16.12	10.5	362	65.2	13.9	1.16	28.9	19	3.19	137	374	139	103
1	75	1	0.2	0	0.2	0	0	0	0	0	0	0.6	0	0	0	0	0	0	0.2	0.2	0	26.54	0	1	0	0	1	0	0	0	138	74	36.1	58	20	96	5.03	13.1	169	63.3	14.4	1.256	25.26	19.6	1.048	152.4	147.6	138.6	103.6
1	78	0	1	0	0	0	0	0	0	0	0	0	0	0	0	0	0	0	0	0	0	19.53	0	0	0.2	0	1	0	0	0	105	69	36.3	67	18	98	10.95	11.3	68	79.3	12.6	1.14	26.5	35	1.97	113	546	133	98
0	48	0	0.2	0	0.4	0	0	0	0.2	0	0	0.4	0.2	0.2	0	0.2	0	0.2	0	0	0	22.7	0	0	0	0	0	0	0	0	142	84	36	101	20	98	6.63	12.5	224	52.8	12.2	1.01	27.24	11	0.74	171	69	140	109
1	60	1	0.6	0.2	0.2	0.2	0	0	0	0	0	0.4	0	0.2	0.2	0	0	0.2	0	0	0	23.89	1	1	0	0	0	0	0	0	150	60	36.4	69	20	96.6	7.28	13.6	250	65	12	1.034	23.34	20	0.89	159	49	135	104
0	83	1	0	0	0	0	0	0	0	0	0	1	0	0	0	0	0	0	1	0	0	23.28	1	1	0	0	0	0	0	1	106	45	36.6	76	28	90	13.34	7.6	228	88.1	49.9	4.97	42.6	27	1.8	114	139	139	109
1	76	1	0	0	0	0	0	0	0	0	0	0	0	0	0	0	0	0	0	0	0	24.25	1	0	0	0	0	0	0	0	163	82	37.1	81	20	95	8.09	14.7	211	71.1	14.6	1.21	26	15	1.37	165	77	138	99
1	66	1	1	0	0	0	0	0	0	0	0	0	1	0	0	0	0	0	0	0	0	20.55	0	0	0	0	1	0	0	0	145	85	36.1	72	20	96.8	5.06	12.7	150	56.9	11.4	1.07	23.1	11	0.9	145	221	142	106
1	67	0	1	0	0	0	0	0	0	0	0	1	0	0	0	0	0	0	0	0	0	28.2	1	1	1	0	1	0	0	0	150	83	36.2	89	20	76	11.53	17.1	155	36.7	10.6	0.98	19	30	1.6	141	244	141	103
1	68	0	0	0	0	0	0	0	0	0	0	1	0	0	0	0	0	0	0	1	0	28.2	1	1	0	0	1	0	0	0	150	83	36.2	89	20	92	6.49	16.6	147	42.9	11.3	1.02	25.9	24	1.35	199	184	139	102
1	69	0	0	0	0	0	0	0	0	0	0	1	0	0	0	0	0	0	1	1	0	28.81	1	1	0	0	1	0	0	0	140	83	36.2	88	20	98	7.88	16.6	130	37	15.1	1.27	33	48	2.9	117	206	137	99
1	73	1	1	0	0	0	0	0	0	0	0	0	0	0	0	0	0	0	0	0	0	26.56	0	0	0	0	0	0	0	0	110	60	36.4	60	20	98	6.72	15.3	165	63	11.1	1.03	26.5	17	1	163	227	140	106
1	82	1	0	0	0	0	0	0	0	0	0	1	0	0	0	0	0	0	0	0	0	25.67	1	0	0	0	0	0	0	1	160	100	36.4	120	21	96	8.11	14.4	184	75.3	11.7	1.08	22.4	27	1.2	178	208	139	109
1	65	1	1	0	0	0	0	0	0	0	0	0	0	0	0	0	0	0	0	0	0	28.65	0	1	1	0	0	0	0	0	141	78	36.5	86	18	96.4	7.55	13.3	195	55.5	13.1	1.09	27.9	16	0.77	167	235	140	105
0	59	1	0	0	1	0	0	0	0	0	0	0	0	0	0	0	0	0	0	0	0	19.48	1	0	0	0	0	0	0	0	125	74	36.2	57	20	96	5.62	11.9	238	63.8	13.1	1.09	27.5	16	0.74	191	194	142	108
1	58	1	0.2	0.2	0.4	0.2	0	0	0	0	0	0.6	0.2	0	0.2	0	0	0	0	0	0.2	25.65	0	0	0	0	1	0	0	0	120	80	36.2	86	20	96	8.3	14.6	258	58.3	10.9	0.96	24.3	16	1	148	288	141	104.6
0	82	0	0	0	1	0	0	0	0	0	0	1	1	0	0	0	0	0	0	0	0	28.58	1	0	1	0	0	1	0	0	140	80	36.5	79	20	97	7.91	9.5	359	56.4	16.6	1.45	29.6	29	0.85	144	64	141	108
1	65	0	0	0	1	0	0	0	0	0	0	0	0	0	0	0	0	0	0	0	0	32.2	1	1	0	0	0	0	0	0	100	60	36.3	40	20	96	8.64	11.3	223	68.4	10.8	1	23.3	63	6.1	194	200	139	104
1	66	1	1	0	0	0	0	0	0	0	0	1	0	0	0	0	0	0	0	0	0	30.49	1	1	0	0	1	1	0	0	125	75	36.3	55	20	98	9.68	10.6	286	76.6	12	1.11	21.3	57	5.2	149	239	136	100
0	45	1	0	1	0	0	0	0	0	0	0	0	0	0	0	0	0	0	0	0	0	18.26	0	0	0	0	0	0	0	0	132	65	36.5	72	20	96	5.04	12.1	268	60.9	11.7	1.04	25.5	9	0.6	158.8	155	141	107
0	60	1	0	0	1	1	0	0	0	0	0	1	0	0	1	1	0	0	0	0	0	23.92	1	0	0	0	0	0	0	0	140	70	36.5	60	20	97	8.66	13.5	150	84.1	12.1	1.01	23.2	15	0.67	242	193	140	103
0	66	1	1	0	0	0	0	0	0	0	0	0	0	0	0	0	0	0	0	0	0	21.13	1	1	0	0	0	0	0	0	125	76	36.4	100	20	96	9.82	13.5	269	66.6	11.2	1.03	25.1	8	0.7	116	168	137.8	102.8
0	67	1	0	0	1	0	0	0	0	0	0	0	0	0	0	0	0	0	0	0	0	28.89	0	0	1	0	0	0	0	1	140	60	36.2	66	20	96	5.07	12.3	181	55.7	11	1.01	24.3	22	1	154	179	140	103
0	80	0	0	0	0	0	0	0	0	0	0	1	0	0	0	0	0	0	0	0	0	23.8	1	1	0	0	1	0	0	0	117	58	36.5	65	20	96	14.39	11.1	131	88.3	10.4	0.96	17.5	32	1.4	152	287	136	105
1	74	1	1	0	1	0	0	0	0	0	0	1	1	0	0	1	0	0	0	0	0	25.15	1	1	0	0	0	0	0	0	120	70	36.3	60	20	96	6.72	14.8	167	40.6	13.1	1.08	29.3	25	1.34	125	64	136	103
1	63	1	1	0	0	0	0	0	0	0	0	0	0	0	0	0	0	0	0	0	0	22.47	0	1	1	1	0	0	0	0	132	75	36	81	20	96	4.59	12.9	181	60.4	12.3	1.03	25.6	15	0.88	157	222	139	102
0	73	1	0	0	1	0	0	0	0	0	0	1	0	1	0	0	0	1	0	0	0	26.41	1	0	0	0	0	0	0	0	120	70	36.4	72	20	96	7.32	10.8	320	57.5	12.1	1.08	23.9	16	0.9	187	268	121	95
1	76	0	0	1	1	0	0	0	0	0	0	0	0	0	0	0	0	0	0	0	0	23.58	1	0	0	0	0	0	0	0	123	85	36.3	79	16	96	5.25	15.3	210	51.2	12	1.04	24.8	14	0.87	108	86	138	105
1	73	0	0	0	0	0	0	0	0	0	0	1	0	0	0	0	0	0	0	0	0	25.57	0	0	0	0	0	0	0	0	138	86	36	62	20	87	8.07	16.9	131	45.8	12.5	1.04	22	17	1.08	240	221	142	106
1	47	0	0	0	1	0	0	0	0	0	0	0	0	0	0	0	0	0	0	0	0	23.01	0	0	0	0	0	0	0	0	114	56	36.2	50	20	96	5.99	12.7	223	45.1	11.4	1.04	26.2	26	1.3	170	165	139	105
1	80	1	0	0	1	0	0	0	0	0	0	1	0	0	0	0	0	0	0	0	0	22.3	1	0	0	0	0	0	0	0	121	56	36.2	57	20	96	7.13	13.1	193	63.2	12	1.13	25.1	10	0.8	170	210	132	97
1	43	1	1	0	0	0	0	0	0	0	0	0	0	0	0	0	0	0	0	0	0	33.23	0	0	0.2	1	0.4	0.2	0	0	134.2	73	36.48	90	18.8	96	10.63	15.3	212	74.02	11.1	0.992	23.92	25	2.2	175	189	143	104
0	68	1	0	0	0	1	0	0	0	0	0	0	0	0	0	0	0	0	0	0	0	23.02	1	1	0	0	0	1	0	0	127	70	36.5	65	20	96	5.66	11.4	162	54	13.2	1.1	24.1	23	1.15	138	239	142	106
1	72	0	0	0	0	0	0	0	0	0	0	1	0	0	0	0	0	0	0	1	0	25.99	1	0	0	0	0	1	0	0	97	75	36	74	20	97	7.12	14.5	245	48.7	13.6	1.14	25.7	37	2.49	228	139	139	100
0	59	0	0	0	1	0	0	0	0	0	0	0	0	0	0	0	0	0	0	0	0	25.82	0	1	0	0	1	0	0	0	120	70	36.5	102	20	96	8.05	14.1	199	58.1	11.4	1.05	25.7	19	0.8	156	327	140	104
0	83	0	1	0	0	0	0	0	0	0	0	1	0	0	1	0	0	1	0	0	0	22.21	1	1	0	0	0	0	0	0	150	80	36.3	82	20	95	9.78	13	260	87.4	10.6	0.97	22.2	16	1.1	159	292	139	104
0	79	0	1	0	0	0	0	0	0	0	0	1	0	0	0	0	0	0	1	0	0	30.988	1	0	1	0	0	0	0	0	138	88	36.4	62	16	95	7.28	11.9	229	53.6	12.6	1.04	21.1	21	0.92	238	81	136	101
1	50	1	0.8	0	0.2	0	0	0	0	0	0	0	0	0.2	0.2	0	0	0.2	0	0	0	30.47	1	0	1	1	1	0	0	0	133	60	36.5	80	20	96	11.32	14.4	293	54.9	10.7	0.93	22.2	14	0.81	120	89	133	103
1	60	1	1	0	0	0	0	0	0	0	0	0	0	0	0	0	0	0	0	0	0	18.82	1	0	0	1	0	0	0	0	160	90	36.4	74	18	96	7.62	13.9	180	51	12.8	1.12	23.38	10	0.82	144	132.8	135	102
0	66	0	0	0	1	0	0	0	0	0	0	0	0	0	0	0	0	0	0	0	0	29.4	1	0	0	0	1	0	0	0	177	88	36.3	88	20	96	6.84	13	267	45.3	12.2	1.01	22.4	9	0.79	215	319	143	106
1	44	0	0	0	0	0	0	0	0	0	0	0	1	0	0	0	0	0	0	0	0	24.72	0	0	0	1	0	0	0	0	116	77	36.3	63	20	99	9.75	15.4	185	72.4	12.7	1.06	25.9	11	1.1	221	191	142	110
0	52	1	0	0	1	0	0	0	0	0	0	0	0	0	0	0	0	0	0	0	1	25.64	0	0	0	0	1	0	0	0	172	78	36.1	42	20	96	6.02	13.1	223	36	11.2	1.01	26.8	18	0.65	136	244	143	106
1	43	0	0	0	0	0	0	0	0	1	0	0	0	0	0	0	0	0	0	0	0	21.57	0	0	0	0	1	0	0	0	110	80	36.3	92	20	96	8.79	13.9	294	72.2	10.8	1.02	21.1	8	0.8	167	467	138	99
0	82	1	0	0	1	0	0	0	0	0	0	0	0	0	0	0	0	0	0	0	0	55.28	1	0	0	0	1	0	0	0	155	72	36.27	72	20	96	5.52	11	257	58.5	13.5	1.12	24.5	18	0.91	216	260	140	106
1	66	0	0	0	0.2	0	0	0	0	0	0	0.8	0	0	0	0.2	0	0	0.2	0.4	0	26.07	0	0	0	0	0	0	0	0	120	80	36.5	58	20	96	3.88	12.8	143	54.3	26.8	2.29	32.7	17	0.99	147	198	145	113
1	77	1	0	0	0	1	0	0	0	0	0	1	0	1	0	0	0	0	0	0	0	26.23	1	0	0	1	0	0	0	0	160	100	36.2	73	20	96	18.38	17.3	947	81	12.7	1.11	28.7	22	1.01	150	95	137	103
0	56	1	1	0	0	0	0	0	0	0	0	0	0	0	0	0	0	0	0	0	0	22.64	0	0	0	0	1	0	0	1	148	92	36	72	17	100	7.82	11	285	55.7	12.4	1.08	22.5	13	0.64	122	106	138	104
1	79	1	1	0	0	0	0	0	0	0	0	0	1	0	0	0	0	0	0	0	0	23.01	1	0	0	0	0	0	0	0	115	72	36.2	66	20	96	6.97	13.3	127	71.5	11.1	0.98	27.4	20	1	168	271	140	107
1	61	0	0	0	1	0	0	0	0	0	0	0	1	1	0	0	0	0	0	0	0	26.6	1	0	0	0	0	0	0	0	143	100	36.2	75	20	96	5.67	13.8	228	59.3	10.2	0.95	22.2	25	1.6	192	223	140.8	105
1	56	1	0	0	1	0	0	0	0	0	0	0	0	0	0	0	0	0	0	0	0	26.15	0	0	0.2	0	0.2	0	0	0	134	81	36.2	67	20	96	6.54	14.3	197	54.8	11.64	0.994	24.46	27	1.6	138	154	138.2	103.6
1	73	0	0	0	0	0	0	0	0	0	0	1	0	0	0	0	0	0	0	0	0	24.71	1	0	0	0	0	1	0	1	120	80	36.6	60	20	96	8.26	15.2	236	63.3	13.4	1.12	24.4	13	1.18	173	301	138	105
0	71	1	1	0	0	0	0	0	0	0	0	1	0	1	0	0	0	0	1	0	0	20.78	1	1	0	0	0	0	0	0	140	90	36.3	80	20	99	11.12	10.2	115	83.5	12.9	1.12	20	29	0.89	136	72	132	103
0	70	0	0	0	1	0	0	0	0	0	0	1	0	0	0	0	0	0	0	1	0	19.48	0	1	0	0	0	0	0	0	130	72	36.7	68	18	99	5.64	10.5	119	84.9	12.5	1.09	22.4	16	0.63	139	61	140	108
0	58	0	0	0	1	0	0	0	0	0	0	0	0	0	0	1	0	0	0	0	0	21.92	0	0	0	0	0	0	0	0	109	58	36.5	67	20	96	4.64	13.7	248	57.98	12.24	1.096	28	16.8	0.996	154.4	227.4	141	103
1	80	1	0	0	0	0	0	0	0	0	0	0	0	0	0	0	0	1	1	0	0	22.84	1	0	0	0	1	0	0	0	151	70	36.4	66	18	99	1.73	10.7	101	87.2	12.9	1.1	19.4	53	1.69	92	126	141	110
0	74	0	0.4	0	0.6	0	0	0	0	0	0	0.2	0.6	0.4	0.2	0	0	0.4	0	0	0.2	23.82	1	0	0	0	0	0	1	0	150	87	36.8	79	18	96	9.1	11.9	364	90.1	14.6	1.25	26.2	13	0.78	171.6	93	144	106
0	83	0	0	0	0	0	0	0	0	0	0	1	0	0	0	0	0	0	0	0	0	32.76	1	0	0	0	0	1	0	0	145	65	36.2	80	21	96	8.65	9.8	361	60.2	11.1	1.05	20.2	20	1.5	182	296	136	102
1	75	0	0	0	0	1	0	0	0	0	0	0	1	0	0	0	0	0	0	0	0	26.34	1	0	1	0	0	0	0	0	159	68	36.3	89	20	96	6.41	13.6	188	62.62	12.74	1.096	25.82	15	0.84	123	169	141	105
0	75	1	1	0	0	0	0	0	0	0	0	0	0	0	0	0	0	0	0	0	0	24.11	1	0	0	0	1	0	0	0	152	81	36.1	66	20	96	5.53	10.8	180	46.9	11.2	0.99	25	21	0.9	116	173	142	109
0	74	0	0	0	0	0	0	0	0	0	0	1	0	0	0	0	0	0	0	0	0	23.49	1	0	0	0	0	0	0	0	107	57	36.2	82	20	96	9.8	11	343	81.4	10.7	0.94	20.8	17	1	280	111	136	95
0	48	0	1	0	0	0	0	0	0	0	0	0	0	0	0	0	0	0	0	0	0	31.72	0	0	0	0	0	0	0	0	125	68	36.5	77	20	96	5.45	12.5	283	49.3	10	0.88	22.7	20	0.6	223	207	139	104
1	72	1	0.4	0	0.4	0.2	0	0	0.2	0	0	0.4	0.2	0	0	0.2	0	0	0.2	0	0	30.636	0	0	0	0	0	1	0	0	107	61	36.6	60	20	96	5.53	13.5	137	45.8	11.6	1.03	24.4	31	1.1	203	124	139	102
1	63	0	0	1	1	0	0	0	1	1	0	0	0	1	1	0	0	1	0	0	0	21.45	0	0	0	0	0	0	0	0	125	89	36	65	20	96	5.48	15.7	228	48.4	10.3	0.94	21.4	13	1.1	107	248	139	103
1	70	0	0	0	0	0	0	0	0	0	0	1	0	0	0	0	0	0	0	0	0	29.1	0	1	0	0	0	1	0	0	118	72	36.3	66	18	96	7.92	15.3	177	58.2	12	1.04	29	22	0.91	142	112	136	106
1	64	1	1	0	0	0	0	0	0	0	0	0	1	0	0	0	0	0	0	0	0	27.41	1	1	0	0	0	0	0	0	122	69	36.3	77	18	96	8.21	14.8	228	91.4	12.4	1.05	26.3	20	1.3	119	87	139	101
1	75	0	0	0	0	0	0	0	0	0	0	1	0	0	0	0	0	0	0	0	0	24.22	0	0	0	0	0	1	0	0	133	62	36.5	69	20	91	15.41	12.9	206	81.3	11.8	1.09	26.6	29	1.7	199	285	135	102
0	46	0	0	0	0	1	0	0	0	0	0	0	0	0	0	0	0	0	0	0	0	25.64	0	1	0	0	1	0	0	0	98	52	36.5	66	20	96	11.58	8.6	391	87	10.8	0.95	19.9	18	0.7	95	98	136	106
0	82	1	0	0	0	0	0	0	0	0	0	1	0	0	0	0	0	0	0	0	0	47.916	1	1	0	0	1	0	0	0	155	76	36	63	20	95	17.75	9.4	281	68	10.9	0.96	22.7	33	1.2	163	393	139	104
1	62	0	0	0	0	1	0	0	0	0	0	0	0	0	0	1	0	0	0	0	0	22.32	0	0	0	0	0	0	0	0	116	83	36.2	94	20	95	6.43	12.8	178	72.2	11.2	0.99	22.5	17	1.1	144	122	137	105
1	64	1	1	0	0	0	0	0	0	0	0	1	1	0	0	0	0	0	0	0	0	25.65	0	0	0	0	1	0	0	0	110	67	36.5	56	20	96	4.79	13.7	243	61.3	12	1.02	23.7	13	1.08	133	96	139	104
0	69	0	1	0	0	0	0	0	0	0	0	1	1	0	0	0	0	0	0	0	0	28.1	1	0	0	0	0	0	0	0	155	90	36.6	58	20	96	8.68	13.4	224	64.6	12.1	1.11	27.2	18	1	163	272	142	105
1	71	0	0	0	0	0	0	0	0	0	0	0	0	0	0	0	0	0	0	0	0	25.34	1	1	0	0	0	0	0	0	110.8	64	36.18	80.4	20	94	6.04	10.3	195	57.8	10.9	1	23.9	21	5.2	199	182	136	94
1	59	1	1	0	0	0	0	0	0	0	0	0	1	0	0	0	0	0	0	0	0	21.97	0	0	0	0	1	0	0	0	142	72	36.2	57	20	96	12.97	14.9	251	62.7	11.7	1.06	24.3	20	0.78	195	193	144	104
1	46	0	0	0	0	0	0	0	0	0	0	0	0	0	0	0	0	0	0	0	0	21.7	0	0	0.2	1	1	0	0	0	142	83	36.5	57	20	99	8.3	14.9	221	64.3	11.6	1.01	26.6	13	0.96	213	52	137	107
1	75	1	0	0	0	0	0	0	0	0	0	0	0	0	0	0	0	0	0	0	0	27.31	0	0	0	0	1	0	0	0	100	60	36.1	98	20	97	8.25	14.2	149	63.1	12	1.1	22.8	21	1	109	203	139	105
0	91	1	0	0	0	1	0	0	1	0	0	1	1	0	0	0	0	0	0	0	0	21.36	0	1	0	0	0	0	0	0	154	59	36	68	20	96	9.97	10	251	66.8	10.9	0.96	24.3	32	1.7	226	150	139	106
1	55	0	0.8	0	0.6	0	0	0	0	0	0	0.2	0.2	0	0	0	0	0	0.2	0	0	25.47	0	0	0.2	0	0	0	0	0	130	53	36	68	20	96	7.61	15	167	49.72	11	1.01	21.5	17	1.1	128	161	142	104
1	62	1	1	0	1	0	0	0	0	0	0	0	1	0	0	0	0	0	0	0	0	23.92	1	1	0	0	0	0	0	0	126	70	36.5	66	20	96	4.73	13	145	56.4	14	1.34	25	15	1.1	102	150	142	106
1	70	1	0	0	1	0	0	0	0	0	0	0	0	0	0	0	0	0	1	0	0	27.72	1	1	0	0	0	1	0	1	120	80	36.5	72	20	98	5.95	16.1	152	73.8	11.5	1.05	24.5	28	1.3	219	242	145	106
1	57	0	1	0	0	0	0	0	0	0	0	0	0	0	0	0	0	0	0	0	0	23.6	0	0	0	1	1	0	0	0	109	69	36	72	20	96	5.23	16.1	175	47.6	10.8	0.99	24.6	16	0.9	199	217	139	102
1	60	0	0	0	1	0	0	0	0	0	0	0	0	0	0	0	0	0	0	0	0	23.03	1	0	0.2	1	0	0	0	0	155	68	36.3	90	20	99	12.23	12.8	340	45.3	12.4	1.02	22	24	0.99	183	67	138	106
1	79	0	0	0	0	0	0	0	0	0	0	1	0	0	0	0	0	0	0	0	0	25.24	0	1	0	0	1	0	0	0	128	70	36	80	20	98	8.58	10.6	289	53.9	12.4	1.03	16.8	31	1.92	133	275	129	97
1	63	1	0	0	1	0	0	0	0	0	0	0	0	0	0	0	0	0	0	0	0	21.94	1	1	0	0	1	0	0	0	160	89	36.4	100	20	96	5.988	10.94	217.8	52.28	11.8	1.026	25.44	34.4	2.846	184.8	157.4	136	102
0	61	0	0	0	0	0	0	0	0	0	0	1	0	0	0	0	0	0	0	1	0	15.22	1	1	0	0	0	0	0	0	110	60	36.6	98	20	98	15.81	9.7	178	84.3	18.5	1.55	34.7	13	3.39	151	270	136	97
1	73	0	0	0	0	0	0	0	0	0	0	0	0	0	0	0	0	0	0	0	0	27.82	1	1	0.2	0	0	0	0	0	122	79	36.3	78	20	96	5.04	13	112	52.44	15.1	1.39	27.8	23	0.71	167.4	156	140	104
1	55	1	0	0	1	0	0	0	0	0	0	1	0	0	0	0	0	0	0	0	0	27.11	1	0	1	1	0	0	0	0	154	96	36.5	73	19	96	6.01	15.7	207	49.9	11	0.96	21.7	18	0.92	128	85	137	106
1	59	0	0	0	1	0	0	0	1	0	0	0	0	0	1	1	1	0	0	0	0	19.72	1	0	0	0	1	0	0	0	110	60	36.2	66	20	98	4.95	14	255	64.5	11.9	1.09	26.9	24	1.9	113	262	136	95
0	79	1	0	0	1	0	0	0	0	0	0	0	0	1	0	0	0	0	0	0	0	23.78	1	1	0	0	0	0	0	1	110	70	36.1	72	20	97	9.64	11	287	50	10.7	0.98	21.8	17	1.3	150	184	136	98
0	66	0	0	0	1	0	0	0	0	0	0	0	0	0	0	0	0	0	0	0	0	22.35	0	0	0.2	0	0	0	0	0.2	130	70	36.4	75	20	96	6.74	13.1	72	63.5	11	1.01	20.6	15	1.2	159	219	140	102
0	73	0	0	0	0	0	0	0	0	0	0	1	0	0	0	0	0	0	0	0	0	21.23	0	0	0	0	0	1	0	0	130	90	36.5	98	25	95	26.87	8.9	252	91.2	32.1	2.91	36.1	28	1.7	134	292	121	85
1	42	0	0	1	0	0	0	0	0	0	0	0	0	0	1	0	0	0	0	0	0	28.7	0	0	0.2	1	0	0	0	0	130	80	36	80	20	96	7.81	14.6	336	58	10.8	0.99	27.4	17	1.1	210	207	140	103
1	73	0	0	1	0	0	0	0	1	0	0	0	0	0	1	0	0	0	0	0	0	21.08	0	0	0	0	0	0	0	0	120	70	36.2	68	20	96	5.61	13.7	178	72.5	10.7	0.98	22.5	14	1.1	209	117	141	103
1	72	1	0	0	1	0	0	0	0	0	0	1	0	0	0	0	0	0	0	0	0	22.46	1	1	0	0	1	0	0	0	128.4	80.6	36.3	71.4	20	83	17.08	13.4	250	89.5	14.3	1.31	122	18	1.2	125	188	140	107
1	55	1	0	0	0	0	0	1	0	0	0	1	0	0	1	1	0	1	0	0	0	25.06	1	1	0	1	0	0	0	0	120	80	36.1	92	20	95	14.77	15.6	225	83.7	11.5	1.06	23.1	15	1	196	185	138	98
1	51	0	1	0	0	0	0	0	0	0	0	1	0	0	0	0	0	0	0	0	0	23.62	0	0	0	1	0	0	0.2	0.2	110	70	36.1	76	18	92	9.58	14.1	214	51.5	11.6	1.06	25.2	23	1.1	245	208	136	103
0	76	0	0	0	1	0	0	0	0	0	0	1	0	0	0	0	0	0	0	0	0	22.47	1	0	0	1	0	0	0	0	120	70	36.4	63	20	96	17.19	14.7	251	80.8	11.62	1.054	23.24	15	0.9	220	585	139	98
1	61	1	0	1	0	0	0	0	0	0	0	0	0	0	0	0	0	0	0	0	0	23.07	1	0	0	0	0	0	0	0	131	82	36.4	94	18	96	7.06	16.7	132	59.9	13	1.08	25.4	16	1.16	166	318	141	103
0	75	1	1	0	0	0	0	0	0	0	0	0	0	0	0	0	0	0	0	0	0	27.16	1	0	0	0	1	0	0	0	145	63	36	78	20	96	4.09	12.6	152	44.8	10.4	0.92	20.2	16	0.7	148	151	144	107
1	50	1	1	0	0	0	0	0	0	0	0	0	1	0	0	0	0	0	0	0	0	25.51	0	1	0	0	0	0	0	0	99	60	36.2	78	20	98	6.21	14.7	175	61.2	12.8	1.17	24.2	13	1	134	299	140	105
1	64	1	0	1	1	0	0	0	0	0	0	0	0	0	1	0	0	0	0	0	0	25.79	1	0	0	0	0	0	0	0	170	105	36.2	83	20	96	6.16	14.9	254	57.58	11.7	0.97	24.34	11	1.07	200	87	143	107
1	70	1	0	0	0	0	0	0	0	0	0	1	1	0	0	0	0	0	0	0	0	25.16	1	1	0	0	0	0	0	0	120	80	36.4	74	20	96	8.75	15.2	182	51.4	11.6	1.06	26.2	26	1.3	194	160	137	99
0	73	0	0	0	0	0	0	0	0	0	0	1	0	0	0	0	0	0	0	1	0	22.9	0	0	0	0	0	0	0	0	113	60	36	107	20	98	6.36	13.2	285	58.8	12.5	1.15	25.9	17	0.9	157	248	142	101
0	40	0	0	0	0	0	0	0	0	0	0	1	0	1	0	1	0	0	0	0	0	21.09	0	0	0	0	0	0	0	0	136	46	36.8	111	22	96	15.49	12.7	110	83.1	11.2	1.03	24	19	1.1	193	182	137	102
0	51	0	1	0	0	0	0	0	0	0	0	0	0	1	0	0	0	0	0	0	1	24.46	0	1	0	1	0	0	0	0	110	70	36.3	90	18	96	15.21	13.5	326	31.8	13.5	1.18	21.4	6	0.78	185	177	142	113
1	59	0	0	0	0	0	0	0	0	0	1	0	0	0	0	0	0	0	0	0	0	26.28	0	0	0	1	0	0	0	0	131	94	36.4	96	18	96	5.61	16.1	198	62.9	11.6	1.01	24.5	13	1.06	140	76	143	108
1	79	1	0	0	1	0	0	0	0	0	0	0	0	0	0	0	0	0	0	0	0	18.82	1	0	0	1	0	0	0	1	132	84	36.5	57	20	95	10.65	12.5	143	69.2	11.6	1.07	24.3	17	0.8	142	305	140	104
0	84	1	1	0	0	0	0	0	0	0	0	1	0	0	0	0	0	0	0	1	0	19.23	1	0	0	0	0	0	1	0	130	60	36.3	75	18	95	11.26	9.9	320	79.5	10.6	0.98	21.7	25	1	161	217	138	106
1	48	1	1	0	0	0	0	0	0	0	0	0	0	0	0	0	0	0	0	0	0	26.78	0	0	1	1	1	0	0	0	120	80	36.5	56	20	97	12.48	15.3	314	48.8	10.5	0.99	19.8	16	1.1	224	143	142	99
1	65	1	0	0	1	0	0	0	0	0	0	1	0	0	0	1	0	0	0	0	0	23.08	0	1	0	0	0	0	0	0	110	70	36.32	80	20	96	4.77	12.2	284	57.5	10.8	1	23.6	31	1.1	148	155	138	104
1	75	1	0	0	0	0	0	0	0	0	0	0	0	0	0	0	0	0	0	0	0	23.53	0	0	0	1	1	0	0	0	120	80	36.6	81	20	98	7.57	10.4	264	72.7	12.2	1.12	26.6	12	1	151	719	138	103
1	40	1	1	0	0	0	0	0	0	0	0	0	0	1	0	0	0	0	0	0	0	29.32	0	0	0	1	0	0	1	0	130	80	36.2	62	20	98	11.17	16.4	293	58.7	10.8	1	23.5	18	0.9	226	197	139	102
1	62	1	0	0	1	0	0	0	0	0	0	0	0	0	0	0	0	0	0	0	0	26.77	0	0	0	0	0	0	1	0	140	79	36.1	101	20	96	4.89	12	210	82.2	12.2	1.11	22.4	27	1.32	168	232	143	102
1	38	0	0	0	1	0	0	0	0	1	0	1	0	0	0	0	0	0	0	0	0	24.93	0	0	0	1	0.2	0	0	0	130	80	36.4	76	20	96	5.75	15.7	191	54.4	11.44	1.01	24.26	16	1.1	199	290	139	103
1	56	1	1	0	1	0	0	0	0	0	0	1	1	0	1	0	0	0	0	0	0	22.36	0	0	0	1	0	0	0	0	100	70	36.7	68	20	96	10.35	13.6	210	64.2	11.1	1.03	27	10	0.9	140	211	139	105
0	82	0	0	0	0	1	0	1	0	0	0	1	0	0	0	0	0	0	0	0	0	15.56	1	0	0.4	0	0	0	0	0	139.8	70.2	36.3	76.2	20	98	10.46	8.7	186	70.1	11.1	1.03	24.4	17	0.6	183	178	130	93
1	81	1	0	0	0	0	0	0	0	0	0	0	0	0	0	0	0	0	0	0	0	27.44	1	0	0	0	0	0	0	0	144	76	36.8	87	14	100	10.12	10.4	114	53.5	12.6	1.04	21.4	31	1.58	89	68	137	106
1	75	1	0	0	0.6	0.2	0	0	0	0	0	0.4	0	0	0	0	0	0	0.2	0	0	26.18	1	0	0	0	1	0	1	0	136.2	69.8	36.38	74	17.8	96	7.96	12.8	186	61.5	10.8	1	24.1	24	2	162	389	144	105
1	78	1	0	1	0	0	0	0	0	0	1	0	0	0	0	1	0	0	0	0	0	20.96	1	0	0	0	0	0	0	0	125	80	36.5	69	18	97	7.08	14.1	226	52.7	10.9	1	24.4	15	1.1	187	193	137	106
1	74	1	0	0	1	0	0	0	0	0	0	1	0	0	1	0	0	0	1	0	0	25.93	1	0	0	0	0	0	0	0	134	69	36.5	77	18	81	10.8	12.5	141	77.3	14.9	1.23	27.1	22	1.15	204	82	137	108
1	56	1	0	0	1	0	0	0	0	0	0	1	0	0	1	0	0	0	0	0	0	25.95	1	1	1	1	0	0	0	0	95	50	36.6	70	18	96	13.5	12.9	251	87.8	10.8	1	22.7	19	1.3	150	164	136	103
0	77	0	0	0	0	1	0	0	0	0	1	0	0	0	0	0	0	0	0	0	0	26.99	1	0	0	0	0	0	0	0	131	94	36.2	64	20	96	3.93	13.9	211	46.1	12	0.99	25.9	18	0.89	176	96	138	105
0	52	0	0	0	1	0	0	0	0	0	0	0	0	0	0	0	0	0	0	0	0	25.95	0	0	0	0	0	0	0	0	140	80	36.2	84	20	96	7.88	13	271	45.2	10.82	0.98	25.5	12	0.6	231	180	140	103
1	30	0	0	0	0	0	0	0	0	0	0	1	0	0	0	0	0	0	0	0	0	30.04	0	0	0	1	0.2	0.2	0.2	0.2	145	90	36.4	66	20	99	12.28	14.9	270	68.7	11.8	1.08	24.7	39	1.8	178	208	139	101
1	49	1	0	0	1	0	0	0	0	0	0	0	0	0	0	0	0	0	0	0	0	32.846	0	0	0	0	0.6	0	0	0.4	121.8	74.8	36.3	69.4	20	96	7.71	14	277	57.7	11.24	1.004	23.74	15	1.2	159	245	140	103
0	78	0	0	0	1	0	0	0	0	0	0	1	0	0	0	0	0	0	0	0	0	30.95	1	1	0	0	0	0	0	0	137	68	36.2	67	20	96	7.04	14	238	52.7	10.1	0.94	22.6	13	0.9	191	351	144	108
0	79	0	0	1	1	0	0	0	0	0	0	1	0	1	0	0	0	0	0	0	0	32.258	1	1	0	0	0	1	1	1	121	75	36.5	63	20	99	5.02	11.3	253	59.7	29.4	2.62	30.7	10	1	151	95	139	105
0	88	1	0	0	0	0	0	0	0	0	0	1	0	0	0	0	0	0	0	0	0	25.39	1	0	0	0	0	0	0	0	173	86	36.6	80	24	88	5.64	9.8	235	47.3	11.4	1.05	26.1	20	1	171	340	131	96
0	80	0	0	0	0	0	0	0	0	0	0	1	0	0	0	1	0	0	0	1	0	20.61	1	0	0	0	0	1	0	0	160	110	36.3	61	20	83	6.03	10.4	241	76.7	14.9	1.25	22.8	50	4.98	168	284	130	92
0	70	0	0	0	1	0	0	0	0	0	0	0	0	0	0	0	0	0	0	0	0	24.23	0	0	0	0	0	1	0	0	90	50	36.3	62	20	96	7.78	10.7	227	69.6	11.1	1.02	22.3	24	1.2	142	225	136	98
0	66	0	0	0	1	0	0	0	0	0	0	1	0	0	0	0	0	0	0	0	0	27.3	0	0	0	0	1	0	0	0	140	90	36.5	62	20	96	6.75	12.5	227	49.1	10.9	1	27.1	11	1	179	200	141	106
1	50	1	0	0	1	0	0	0	0	0	0	0	0	0	0	0	0	0	0	0	0	23.13	0	0	0.6	1	0.4	0	0	0	119	78	36.4	107	20	98	13.77	15.9	253	91.3	11.2	1.04	28	12	1.4	306	220	137	100
0	64	1	0	1	0	0	0	0	0	0	0	0	0	0	0	0	0	0	0	0	0	26.84	1	0	1	0	1	0	0	0	130	86	36.4	77	20	96	6.68	12	252	37.5	11	1.02	24.5	14	0.6	140	143	144	105
0	52	0	0	0	0	0	0	0	0	0	0	1	0	0	0	0	0	0	0	0	0	23.32	1	1	1	0	0	0	0	1	143	87	36.3	74	20	96	7	12.5	248	42.6	10.5	0.92	24	18	0.6	212	180	142	105
0	68	0	1	0	0	0	0	0	0	0	0	1	0	0	0	0	0	0	0	0	0	21.09	1	1	0	0	0	0	0	0	128	70	36.4	96	21	92	9.28	11.8	264	85	15.7	1.42	123.4	28	1	188	216	138	108
1	67	0	0	0	0	0	0	0	0	0	0	0	0	0	1	0	0	0	0	0	0	26.69	0	0	0	0	1	0	0	0	112	67	36.5	79	20	96	8.29	13.8	193	65.6	10.5	0.92	21.5	17	1.1	115	274	140	108
0	58	0	0	0	0	0	0	0	0	0	0	1	0	0	0	0	0	0	0	0	0	29.02	0	0	0	0	0	1	0	0	122	58	36.3	52	20	96	4.62	13.6	134	51	10.6	0.97	25.6	12	1	223	188	145	103
0	58	0	0	0	0	0	0	0	0	1	0	0	0	0	0	0	0	0	0	0	0	19.53	0	0	0	0	0	0	1	0	105	60	36.2	98	20	98	8.18	12.9	236	58.8	12.7	1.17	24.7	15	0.8	145	213	142	103
0	83	1	0	0	0	0	0	0	0	0	0	1	0	0	1	1	0	0	0	0	0	22.51	1	1	0	0	0	1	0	0	130	60	36.2	78	22	96	6.83	12.3	278	61.1	12.9	1.08	21.9	13	0.73	163	243	140	107
1	57	0	0	0	0	0	0	0	1	0	0	0	0	0	0	0	0	0	0	0	0	29.4	1	0	0	0	0	0	0	0	162	93	36.2	67	20	96	6.31	15.4	226	49.2	11.8	1.08	26	15	1	193	234	139	103
0	59	0	1	0	0	0	0	0	0	0	0	0	0	0	0	0	0	0	0	0	0	25.91	0	1	1	0	0	0	1	0	129	73	36.3	66	20	96	5.26	12.2	250	38.2	11.5	1	25.5	12	0.65	172	123	140	105
0	66	1	0	0	1	0	0	0	0	0	0	0	1	0	0	0	0	0	0	0	0	23.81	0	1	0	0	0	0	0	0	130	80	36.3	72	20.4	96	7.58	12	298	74.2	14.3	1.3	120.5	19	0.7	162	200	136	103
0	46	0	1	0	0	0	0	0	0	0	0	0	0	0	0	0	0	0	0	0	0	31.99	1	0	0	1	0	0	0	0	100	60	36.8	113	24	96	5.98	14.7	181	69.9	13.9	1.27	107.2	18	2.3	229	162	134	98
1	65	1	0	0	1	0	0	0	0	0	0	0	0	0	0	0	0	0	0	0	0	30.88	1	0	0	1	1	0	0	0	121	47	36	73	20	96	5.23	14.7	145	54.5	10.9	1.01	25.2	18	0.9	128	220	140	104
0	50	0	1	0	0	0	0	0	0	0	0	0	0	0	0	0	0	0	0	0	0	32.38	0	0	0	0	1	0	0	0	144	75	36	76	20	96	7.89	13.3	239	59.9	10.9	1	28.9	10	0.8	168	111	138	102
0	75	0	0	0	0	0	0	0	0	0	0	0	0	0	0	0	0	1	0	0	0	20	1	0	0	0	1	0	0	0	100	60	36.4	70	20	98	4.5	10.5	212	67.1	11.5	1.05	26.7	9	0.7	182	307	130	96
1	72	0	0	0	0	0	0	0	0	0	0	1	0	0	0	0	0	0	1	0	0	23.05	0	1	0	1	0	0	0	1	125	87	36.5	110	22	99	12.12	14.5	367	92.3	12.5	1.13	27.1	8	0.64	161	287	144	107
1	51	1	0	0	0.8	0.2	0	0	0	0	0	0.2	0	0	0	0	0	0	0	0	0.2	22.95	0	0	1	0	0	0	0	0	140	80	36	84	20	96	5.9	14.8	177	61.4	10.5	0.97	26.8	18	1.1	210	192	139	100
1	74	1	1	0	0	0	0	0	0	0	0	0	1	0	1	0	0	0	0	0	0	27.04	1	1	0	1	1	0	0	0	154	74	36.3	87	20	96	10.99	11.8	228	64	9.7	0.9	27.8	12	1.1	156	344	138	101
1	55	1	0	0	1	0	0	0	0	0	0	1	1	0	0	0	0	0	0	0	0	27.09	0	0	0.2	1	0.4	0	0	0	120	70	36.2	84	20	96	9.12	15	252	56.3	11.4	1.04	24.2	13	0.9	238	186	138	101
1	69	1	0	0	1	0	0	0	0	0	0	0	0	0	0	0	0	0	0	0	0	30	1	0	0	1	0	0	0	0	145	86	36.2	53	20	96	6.21	13	133	64.8	11.7	1.04	29.5	18	1.1	127	211	142	107
1	65	1	1	0	0	0	0	0	0	0	0	1	0	0	0	0	0	0	0	0	0	21.3	1	1	0	0	0	0	1	0	140	69	36.4	78	20	90	14.37	11.6	303	80.2	11.8	1.08	25.4	13	1	142	177	141	102
0	67	0	0	0	1	0	0	0	0	0	0	0	0	0	0	0	0	0	0	0	0	20.36	1	0	0	0	0	0	0	0	120	77	36.4	68	20	96	6.83	12.8	247	61.3	10.3	0.95	23.7	14	0.7	235	164	145	106
0	74	1	0.4	0.2	0	0.4	0	0	0	0	0	0	0.2	0	0	0	0.2	0	0	0	0	22.83	1	1	0	0	1	0	1	0	138	70	36.5	75	20	96	5.56	12	220	43.7	10.8	0.94	22.4	21	0.99	143	93.4	134	103
1	49	0	1	0	0	0	0	0	0	0	0	0	0	1	0	0	0	0	0	0	0	25.69	0	0	0	0	0.6	0	0.2	0.4	130	70	36	70	20	95	5.86	15	176	61.9	10.7	0.99	22.1	20	0.9	181	234	140	102
0	54	0	1	0	0	0	0	0	0	0	0	0	0	0	0	0	0	0	0	0	0	23.23	0	0	0	0	1	0	0	0	119	80	36.5	66	20	96	6.99	12.4	255	48.9	10.5	0.97	21.7	11	1.1	199	272	141	104
0	39	0	0	0	0	1	0	0	0	0	0	0	0	0	0	0	0	0	0	0	0	19.56	0	0	0.4	0	0	0	0	0	100	60	36.5	70	20	96	5.19	13	281	68.8	12.9	1.18	25.7	15	0.6	251	152	140.4	104.2
0	79	0	0	0	1	0	0	0	0	0	0	1	0	0	0	0	0	0	0	1	0	23.71	1	0	0	0	1	0	0	0	112	86	36.3	127	14	98	6.6	11.7	256	58.1	11.3	0.94	19.6	31	1.03	177	135	141	111
0	87	1	1	0	0	0	0	0	0	0	0	1	0	0	0	0	0	0	0	0	0	25.96	1	1	0	0	0	0	0	0	117	46	36.2	54	20	96	5.92	9	251	61.2	11.5	1.06	22.6	19	1	103	379	137	105
1	51	1	0	1	0	0	0	0	0	0	0	1	1	0	0	0	0	0	0	0	0	27.58	0	0	0	0	0	0	0	0	150	70	36.4	74	20	95	6.18	15.1	259	51.1	11.1	1.03	26.4	13	1	181	252	140	105
1	51	1	0	0	0	0	0	0	0	0	0	1	0	0	0	0	0	0	0	0	0	27.58	0	0	0	0	1	0	0	0	154	77	36.2	72	20	96	7.8	15.5	261	58.4	10.8	1	23.4	18	0.9	157	262	139	102
1	75	0	0	0	0	0	0	0	0	0	0	1	0	0	0	0	0	0	0	0	0	26.16	0	0	0	0	0	0	0	0	111	61	36.4	71	20	96	5.64	13.4	158	53.5	11.2	1.04	25.6	9	0.8	169	230	141	104
0	56	0	0	0	0	0	0	0	0	0	0	1	0	0	0	0	0	0	0	0	0	20.49	0	0	0.4	0	0	0	0	0	129	98	36.2	72	20	96	5.23	8.6	316	43.3	19.6	1.66	30.8	15	0.76	176	304	137	100
1	78	0	0	0	0	0	0	0	0	0	0	1	0	0	0	0	0	0	0	0	0	21.32	1	0	0	0	1	0	1	1	128	57	36	77	24	96	7.83	14.5	219	53.6	12.7	1.092	25.14	9	0.95	106	131	131	97
0	70	1	0	0	1	0	0	0	0	0	0	0	0	0	0	0	0	0	0	0	0	23.56	1	1	0	0	0	0	0	0	140	80	36.1	76	20	96	8.11	12.4	274	52.3	11.7	1.08	25.7	14	0.9	264	209	138	102
0	61	0	0	0	0	1	0	0	0	0	0	1	0	0	0	0	0	0	0	0	0	23.37	1	0	0	0	1	0	0	1	145	75	36.3	55	20	96	6.43	12.4	205	47.5	11.1	1.03	25.8	17	0.6	194	195	140	104
0	56	0	0	0	1	0	0	0	0	0	0	0	0	0	0	0	0	0	0	0	0	24.68	1	0	0	0	0	0	0	0	123	78	36.2	80	20	96	6.17	13.3	222	51.3	10.6	1	24.1	14	0.6	231	233	140	102
0	71	1	0	0	1	0	0	0	0	0	0	0	1	0	0	0	0	0	0	0	0	27.39	1	1	0	0	0	0	0	0	167	78	36.8	91	20	96	4.16	9.9	157	68.6	11.4	1.07	33.5	22	1.6	113	256	140	107
0	68	1	1	0	0	0	0	0	0	0	0	1	0	0	1	0	0	0	1	0	0	26.99	0	0	0	0	0	0	0	0	140	70	36.1	88	20	96	7.38	13.2	196	38.3	10.2	0.95	21	15	0.6	180	315	141	102
1	65	1	0	0	1	0	0	0	0	0	0	0	0	0	0	0	0	0	0	0	0	23.46	0	1	0	0	0	0	0	0	120	90	36.2	72	20	96	7.38	14.7	335	55.7	12.68	1.082	26.32	17	1.1	232	187	140	101
1	44	1	1	0	0	0	0	0	0	0	0	1	0	0	0	0	0	0	0	0	0	36.42	1	0	0	0	0	0	0	0	147	91	36.7	62	20	96	8.61	15.3	192	51.6	11.36	0.996	25.42	17	0.8	179.4	182.8	141	104
1	72	1	0	0	1	0	0	0	0	0	0	0	0	0	0	0	0	0	0	0	0	24.98	1	1	0	0	0	0	0	0	151	88	36.2	67	20	96	7.8	14.3	237	63.44	10.8	1	27.3	11.6	0.908	181	147	135	103
0	75	1	0	0	0	0	0	0	0	0	0	0	0	0	0	1	0	0	0	0	0	23.83	1	1	0	0	0	0	0	0	147	81	36.8	92	25	96	6.91	9.7	325	64.3	12.2	1.13	22.5	29	2	190	111	134	106
0	66	1	0	0	0	0	0	0	0	0	0	1	0	0	0	0	0	0	1	1	0	19.95	1	1	0	1	0	0	0	0	140	80	36.5	70	21	85	18.64	12.6	188	89.3	11	1.02	20.1	16	1	152	319	140	105
1	68	1	1	0	0	0	0	0	0	0	0	1	0	0	0	0	0	1	0	0	0	27.77	1	0	0	1	0	0	0	0	123	69	36.5	70	20	93	12.71	13.8	297	61.5	10.8	1	21.2	18	1.1	214	301	140	106
1	66	1	0	0	1	0	0	0	0	0	0	0	0	0	0	0	0	0	0	0	0	23.88	1	1	0	0	0	0	0	0	90	60	36.5	67	24	92	7.04	13	262	78.8	12.7	1.17	57.1	40	1.5	159	226	134	99
1	24	1	0	0	1	0	0	0	0	0	0	0	0	0	0	0	0	0	0	0	0	38.75	0	0	0	0	0	0	0	0	118	60	36.5	74	20	98	13.08	18.4	134	63.2	11.3	1	18.3	10	1.2	125	182	142	105
0	35	0	1	0	0	0	0	0	0	0	0	1	0	0	0	1	0	0	0	0	0	16.8	0	0	0	1	0	0	0	0	113	86	36.5	103	20	100	19.37	15	300	87	13.6	1.14	21.6	7	0.51	172	184	135	106
1	47	0	1	0	0	0	0	0	0	0	0	0	0	0	0	0	0	0	0	0	0	25.82	0	0	0	0	0	0	0	0	155	95	36.4	62	19	98	9.74	13.8	206	69	10.8	1.02	24.2	9	0.8	206	175	141	103
0	78	1	0	0	1	1	0	0	0	0	0	1	0	0	0	0	0	0	0	0	0	22.21	0	0	0	1	0	0	0	0	105	70	36.1	83	15	82	13.4	13.6	217	37.6	12.6	1.16	26.8	14	1	168	367	140	109
1	80	1	0	0	0	1	0	0	0	0	0	1	1	0	0	0	0	0	0	0	0	22.72	0	0	0	0	1	0	0	0	144	81	36	48	20	96	4.2	10.3	167	36.2	11.1	0.98	27.7	16	0.9	125	346	139	107
0	53	0	0	0	0	0	0	0	0	0	0	1	0	0	0	0	0	0	1	0	0	27.48	1	1	0	0	0	0	0	0	160	90	36.5	96	18	93	12.1	13.8	291	73.3	10.5	0.99	20.7	9	0.7	206	217	138	99
1	78	1	0	0	0	0	0	0	0	0	0	0	0	0	0	1	0	0	1	0	0	22.22	1	1	0	0	1	0	0	0	140	53	36.3	66	20	96	17.13	10.9	251	83.3	13.7	1.14	27.1	42	2.13	129	238	139	111
1	78	0	0	0	1	0	0	0	0	0	0	0	0	0	0	0	0	0	0	0	0	22.68	1	1	1	0	1	0	0	0	130	60	36.4	76	20	96	5.39	12.6	194	58.2	12.6	1.1	24.4	27	1.14	104	46	138	105
0	78	0	0	0	0	0	0	0	0	0	0	0	0	0	0	0	0	0	0	0	0	18.83	0	0	0	0	0	0	0	0	170	100	37	80	20	96	5.98	11.4	122	60.9	11.8	1.11	30.6	20	1.3	165	210	139	105
0	77	0	0	0	1	0	0	0	0	0	0	0	0	0	0	1	0	1	0	0	0	39.584	1	0	1	0	1	0	0	0	150	89	36.6	85	20	96	5.19	7.2	340	81.8	17.5	1.46	24.6	19	0.75	166	229	140	107
0	50	1	1	0	0	0	0	0	0	0	0	0	0	0	0	0	0	0	0	0	0	28.95	1	0	1	0	1	0	0	0	144	69	36.2	71	20	96	7.26	12.8	276	45.7	12.4	1.03	27.7	12	0.8	278	125	141	105
1	62	1	1	0	0	0	0	0	0	0	0	1	0	0	0	1	0	0	0	0	0	20.83	0	0	0	1	0	0	0	0	130	70	38	103	19	91	16.89	12.4	204	89.4	23.8	2.15	42.6	29	1.6	108	175	141	112
1	48	1	0	0	1	0	0	0	0	0	0	0	0	0	0	0	0	0	0	0	0	24.07	0	1	0	0	1	0	0	0	115	81	36	75	20	96	9.13	16.9	174	48.5	11.6	1.09	23.9	24	1.4	206	208	140	100
0	80	1	1	1	0	0	0	0	0	0	0	0	0	0	0	1	0	1	0	0	0	21.91	1	0	0	0	0	0	0	0	110	70	36.3	58	20	97	8.89	9.4	292	82.6	15.7	1.46	156	15	0.9	183	207	136	105
0	72	1	0	0	1	0	0	0	0	0	0	0	0	1	0	0	0	0	0	0	0	23.83	0	0	0	1	0	0	0	0	140	60	36.6	148	20	95	13.54	11.7	215	83	13	1.2	33.9	11	1.4	255	213	138	105
1	82	0	0	0	0	0	0	0	0	0	0	1	0	0	0	0	0	0	1	0	0	19.37	1	1	0	1	1	0	0	0	106	70	36.6	70	14	98	10.31	9.1	160	78.5	12	1.13	20.8	39	3.2	122	325	141	107
1	23	0	0	0	0	0	0	1	0	0	0	0	0	0	0	0	0	0	0	0	0	28.94	0	0	0	1	0	0	0	0	148	94	36.2	78	20	95	9.56	13.8	184	68.5	11.8	1.09	24.9	11	0.8	118	190	141	104
0	58	1	1	0	0	0	0	0	0	0	0	1	0	0	0	0	0	0	0	0	0	38.458	1	1	0	0	0	0	0	0	155	65	36.3	67	23	98	9.07	10.4	305	54.2	10.7	0.99	22.9	15	0.8	186	295	140	97
0	77	1	0	0	1	0	0	0	0	0	0	0	0	1	0	0	0	0	0	0	0	19.98	1	0	0	0	0	0	0	0	110	60	36.3	71	21	97	6.1	13.4	221	70	12.5	1.17	24.9	16	0.7	232	172	140	97
0	58	0	0	0	1	0	0	0	1	1	1	0	0	0	0	0	0	0	0	0	1	22.87	0	0	1	0	0	0	0	0	104	77	36.5	97	20	98	4.91	12.1	241	42.6	11.9	0.99	24.9	14	0.65	284	178	139	106
0	48	1	0	0	0	0	0	0	0	0	0	1	0	0	0	0	0	0	0	0	0	23.48	1	1	0	1	0	0	0	0	115	60	36.5	71	20	96	5.84	11.4	180	68.9	12.7	1.11	21.5	45	8.41	212	116	130	94
0	75	0	1	0	1	0	0	0	0	0	0	1	0	0	0	0	0	0	1	0	0	22.83	0	1	0	0	1	1	1	0	144	64	36.5	84	20	90	11.98	11.2	371	83.9	13.6	1.13	28.1	29	1.7	191	224	134	102
0	75	0	1	0	0	0	0	0	0	0	0	1	0	0	0	0	0	0	0	0	0	22.83	0	1	0	0	1	1	1	0	111	72	36.4	88	24	96	9.87	11.5	298	74	12.18	1.09	24.8	48	1.67	214	194	135	95
1	69	1	0	0	0	0	0	0	0	0	0	0	0	0	0	0	0	0	0	0	0	24.77	1	1	0	0	1	0	1	0	160	90	36.5	86	20	98	5.26	8.2	173	68.9	12.6	1.05	24.4	25	1.05	115	175	133	104
0	80	1	1	0	0	0	0	0	0	0	0	0	0	0	0	0	0	0	0	0	0	19.98	1	1	1	0	0	0	0	0	119	62	36	59	20	98	6.26	11.8	183	40.5	10.9	1	23	27	0.9	152	204	138	102
1	74	1	1	0	0	0	0	0	0	0	0	0	0	0	0	0	0	0	0	0	0	21.98	1	0	0	1	1	0	0	0	110	70	36	67	20	96	5.96	13.5	169	57	11.82	1.034	23.96	15	0.86	130	293	142	106
1	46	1	0	1	0	1	0	0	0	0	0	0	0	0	0	0	0	0	0	0	0	25.95	0	0	0	1	0.4	0.2	0	0	105	70	36.6	89	20	98	17.19	18	253	70.4	10.6	0.97	25.5	10	0.8	301	256	137	105
1	51	0	0	0	0	0	0	0	0	0	0	0	0	0	0	0	0	0	0	0	0	20.45	1	0	0	1	0	0	0	0	130	93	36	80	20	98	18.57	15.2	421	82.1	12.4	1.15	27.1	13	1.1	221	243	142	100
0	92	0	0	0	1	0	0	0	0	0	0	1	0	0	0	0	0	0	0	0	0	22.22	1	1	0	0	0	0	0	0	146	74	36.3	73	20	95	16.85	9	227	89.7	11.4	1.05	21.7	25	2.6	149	187	135	108
1	71	0	0	0	0	0	0	0	0	0	0	1	0	0	0	0	0	0	0	0	0	24.77	1	0	0	0	0	0	1	0	113	71	36.1	74	21	96	8.46	15	277	9.7	15.6	1.36	24.4	11	1.34	134	57	131	99
1	41	1	0	0	0	1	0	0	0	0	0	0	1	1	0	0	0	0	1	0	0	27.89	1	0	1	0	0	0	0	0	135	80	36.3	75	20	97	9.13	13.9	267	57.7	11.4	1.05	31.1	10	1.1	256	157	141	106
1	52	1	0	0	1	0	0	0	0	0	0	1	0	0	0	0	0	0	0	0	0	21.47	0	1	0	1	0	0	0	0	144	80	36.1	75	20	98	11.54	13.8	196	78	10.5	0.96	19.7	14	0.9	189	182	139	104
1	40	1	0	0	1	0	0	0	0	0	0	1	0	0	0	0	0	0	0	0	0	24.67	1	0	1	0	0	0	0	0	145	78	36	60	20	96	6.84	14.1	217	58.9	11.4	1.05	26.8	10	0.9	128	172	140	106
0	82	0	0	0	0	0	0	0	0	0	0	1	1	0	0	0	0	0	0	1	0	22.81	1	0	0	0	0	0	0	0	120	80	36.7	85	24	98	12.59	12.7	307	57.5	10.5	0.96	23.2	21	1.2	240	279	141	106
1	70	1	0	0	1	0	0	0	0	0	0	0	0	1	0	0	0	1	0	0	0	24.22	0	1	0	0	0	0	0	0	111	55	36.5	56	20	98	5.89	13	162	76.7	12.1	1.12	25.8	21	1.1	96	331	143	108
1	49	1	0	1	0	0	0	0	0	0	0	0	0	0	0	0	0	0	0	0	0	23.39	0	1	0	1	0	0	0	0	105	65	36.4	59	14	97	10.98	16.2	159	78.3	11	1.01	27.3	16	0.8	186	33	139	102
1	48	1	1	0	0	0	0	0	0	0	0	0	0	0	0	0	0	0	1	0	0	28.69	0	0	0	1	0.4	0	0	0	120	70	36.3	70	20	99	8.03	15.5	250	63.3	10.4	0.95	24.4	13	0.9	231	148	139	104
1	48	1	0	0	1	0	0	0	0	0	0	0	0	0	0	0	0	0	0	0	0	28.69	0	0	0	1	1	0	0	0	140	75	36.7	78	20	96	6.18	14.7	221	62.9	10.6	0.93	22.8	12	0.9	142	147	141	106
1	58	1	1	0	0	0	0	0	0	0	0	0	0	0	0	0	0	0	0	0	0	27.41	1	1	0	1	0	0	0	0	130	80	36.5	72	20	96	6.54	13.9	216	42.3	12.5	1.062	22.96	14	1	154	223	139	102
1	64	1	1	0	0	0	0	0	0	0	0	0	1	0	0	0	0	0	0	0	0	22.35	1	0	0	0	0	0	0	0	128	75	36	70	20	96	12.33	12.8	147	63.58	11.9	1.1	36.3	30	0.9	126	145	143	107
0	79	0	0	0	1	0	0	0	0	0	0	1	0	0	0	1	0	0	0	0	0	23.5	0	1	0	1	0	0	0	0	160	42	37.1	51	28	100	24.03	12	181	80.6	11.5	1.06	21.4	54	1.9	215	180	133	98
0	77	0	0	0	1	0	0	0	0	0	0	1	0	0	0	0	0	0	0	0	0	27.01	0	1	0	0	1	0	0	0	121	66	36.2	78	20	96	3.54	11	254	55.58	11.48	1.006	24.5	17	0.69	188.6	118	140	102
1	71	0	0	0	0	0	0	0	0	0	0	1	0	0	1	0	0	0	0	0	0	23.12	1	1	0	1	1	0	1	0	100	47	36.3	77	20	95	10.36	12.9	237	77.1	32.1	3.21	33.3	26	2.1	167	116	138	103
1	58	1	1	0	0	0	0	0	0	0	0	0	0	0	0	0	0	0	0	0	0	30.67	0	0	0	1	0	0	0	0	129	78	36.5	70	20	95	7.42	16	196	60.3	11.1	1.02	20.7	17	0.8	228	227	138	102
1	55	1	1	0	0	0	0	0	0	0	0	0	0	0	0	0	0	0	0	0	0	23.81	1	0	1	0	0	0	0	0	121	72	36.2	55	20	96	5.53	13	227	57.9	11.82	1.024	24.4	9	0.8	117	282	142	107
1	72	1	0	0	1	0	0	0	0	0	0	1	0	1	0	0	0	0	0	0	0	21.31	1	0	0	0	0	0	1	0	140	80	36.3	81	14	98	10.17	5.9	233	74.7	11.6	1.07	20.6	26	1.1	121	234	140	106
1	46	1	0	1	0	0	0	0	1	0	0	0	1	0	0	0	0	1	0	0	0	25.8	0	0	0	1	0	0	0	0	123	81	36.3	65	20	98	7.74	13.9	228	83.1	10.8	0.99	23.5	9	0.9	262	198	139	104
1	47	1	1	0	0	0	0	0	0	0	0	0	1	0	0	0	0	0	0	0	0	25.39	0	0	0	0	0	0	0	0	131	80	36.2	68	18	97	8.22	15.5	307	56	12.1	1.05	24.2	20	0.81	181	73	134	100
1	76	0	0	0	1	0	0	0	0	0	0	1	0	0	0	0	0	0	0	0	0	27.09	1	0	0	0	1	0	0	0	130	68	36.5	77	20	96	9.22	12.8	286	62.9	10.6	0.97	23.3	11	1.1	219	214	138	99
0	81	1	0	0	0	0	0	0	0	0	0	1	0	0	0	1	0	0	0	0	0	19.56	1	0	0	0	0	0	0	0	150	65	36.8	125	16	85	19.54	10.5	360	88.9	11.9	1.1	22.3	15	1.1	269	246	131	96
1	64	1	1	0	0.4	0.2	0	0	0	0	0	0	0	0.4	0	0.2	0	0.2	0	0	0	25.68	1	1	0	0	0	0	0	0	107	62	36.2	75	20	96	6.67	13.4	229	55.12	12.8	1.094	24.42	15.2	0.858	172	180.2	140.8	105
0	60	0	0	0	1	0	0	0	0	0	0	0	0	0	0	0	0	0	0	0	0	23.73	0	0	0	0	0	0	0	0	138	83	36.2	76	20	96	5.32	12.5	235	56.4	11.5	1.06	25.2	19	0.6	181	288	139	103
1	57	1	1	0	0	0	0	0	0	0	0	0	0	0	0	0	0	0	0	0	0	26.61	0	0	0	0	0	0	0	0	117	81	36.5	68	20	96	7.09	14.7	197	53.6	10.7	0.98	26	15	1	180	180	139	102
1	23	0	1	0	0	0	0	0	0	0	0	0	0	0	0	1	0	0	1	0	0	24.49	0	0	0	0	0	0	0	0	111	54	36.5	103	20	100	10.96	15	227	70.9	12.1	1.12	23.9	12	0.9	114	233	141	104
1	50	1	0	0	0	0	0	0	0	0	0	0	0	0	0	0	0	0	0	0	0	31.14	1	0	0	0	0	0	0	0	120	80	36.3	80	20	88	18.47	16.5	264	78	10.5	0.96	19.8	42	1.5	290	189	140	102
0	74	1	1	0	0	0	0	0	0	0	0	1	0	1	0	0	0	0	0	0	0	17.91	1	1	0	0	0	0	1	0	130	100	36.4	115	24	93	10.44	9.6	381	57.9	12.2	1.09	21.8	17	1.3	104	149	131	101
1	70	0	0	0	0	0	0	0	0	0	0	1	0	0	0	0	0	0	0	0	0	21.09	0	0	0.4	0	0	0.4	0	0.6	121	89	36	95	20	96	8.3	12	172	63.5	11.1	1.02	22.8	15	1.1	201	392	143	103
1	48	1	0	0	0	0	0	0	0	0	0	0	0	0	0	0	0	0	0	0	0	27.68	0	0	1	1	0	0	0	0	103	60	36.6	76	19	97	9.17	13.8	231	87.6	10.7	0.98	22.7	14	0.9	170	152	142	104
0	85	0	1	0	0	0	0	0	0	0	0	1	0	0	0	0	0	0	0	0	0	15.98	1	1	0	0	0	0	0	0	150	80	36.4	111	20	98	7.67	12.3	249	60.9	11.2	1.03	20.1	52	1.1	153	218	143	104
1	67	0	0	0	0	0	0	0	0	0	0	1	0	0	0	0	0	0	1	0	0	16.69	0	0	0	0	0	1	0	1	160	90	36.6	108	24	99	6.74	13.3	196	71.5	13.4	1.11	29.6	13	0.67	141	135	134	104
1	74	0	0	0	0	0	0	0	0	0	0	0	0	0	0	1	0	0	0	0	0	23.33	1	0	0	0	0.2	0.4	0	0.2	125	51	36.4	71	19	99	6.96	12.8	149	85.7	13	1.13	26.8	33	1.29	119	99	135	104
0	74	1	0	0	1	0	0	0	0	0	0	1	0	0	0	0	0	0	0	0	0	24.97	1	1	0	0	0	0	0	0	100	60	36.8	76	20	83	9.07	11.6	203	80.4	11.6	1.1	23.6	23	0.9	216	230	138	100
0	31	0	0	0	1	0	0	0	0	0	0	0	0	0	0	0	0	0	0	0	0	20.78	0	0	0	0	0	0	0	0	101	66	36.1	70	20	96	5.55	12.7	283	45.2	11.6	1.03	25.9	10	0.6	198	128	141	104
0	55	0	0	0	1	0	0	0	0	0	0	0	0	0	1	1	0	0	0	0	0	21.23	1	0	0	0	0	0	0	0	130	70	36.1	52	18	97	9.69	12.6	307	57.5	10.8	0.95	20.8	19	0.7	314	307	138	99
1	59	1	1	0	1	0	0	0	0	0	0	1	1	0	0	0	0	0	0	0	0	21.19	1	1	0	0	0	0	0	0	120	55	36.1	77	20	96	7.59	13.3	230	67.2	10.3	0.91	22.6	16	1.1	173	183	137	100
1	56	1	0	0	0	1	0	0	0	0	0	0	1	1	0	0	0	1	0	0	0	25.79	0	0	1	0	0	0	0	0	112	81	36.2	74	20	96	7.16	14.5	230	47.5	10.4	0.91	23	17	1.1	194	192	143	104
0	79	0	0	0	1	0	0	0	0	0	0	1	0	0	0	0	0	0	1	1	0	18.83	0	0	0	0	1	1	0	0	148	74	36.5	71	20	92	5.55	11.1	286	56.7	11.6	0.96	24.4	24	0.95	185	97	144	111
1	60	1	1	0	0	0	0	0	0	0	0	0	0	1	1	0	0	0	0	0	0	23.81	1	0	0	1	0	0	0	0	136	86	36.4	71	20	98	7.4	17.7	219	48.9	10.7	0.94	24.3	11	1	206	211	139	106
0	62	1	1	0	0	0	0	0	0	0	0	0	1	0	0	0	0	0	0	0	0	25.05	0	0	1	0	0	0	0	0	120	76	36	75	20	96	5.74	14.3	266	58.9	11.3	1	25	14	0.9	206	185	143	105
1	55	0	0	0	0	0	0	0	0	0	0	1	0	0	0	0	0	0	0	0	0	21.08	0	1	0	1	0	0	0	0	121	74	36.2	61	20	96	4.89	13.4	128	59.7	14.4	1.19	27.6	20	0.76	166	73	139	107
1	63	1	1	0	0	0	0	0	0	0	0	0	0	0	0	0	0	0	0	0	0	19.82	1	0	0	0	0	0	0	0	153	86	36.2	54	20	96	3.67	13.1	134	55.8	15.2	1.37	156	18	0.9	170	169	143	106
0	57	1	1	0	0	0	0	0	0	0	0	0	1	0	0	0	0	0	0	0	0	26.94	1	0	0	0	1	0	0	0	148	95	36.3	66	20	96	5.49	14.1	237	51.3	10.1	0.89	22	15	0.8	200	280	142	103
0	65	0	1	0	0	0	0	0	0	0	0	0	0	0	0	0	0	0	0	0	0	31.71	1	0	0	0	0	0	1	0	155	100	36	70	20	96	6.86	11.3	172	63.4	37.9	3.69	37	16	0.8	101	164	139	107
1	64	1	0	0	0	1	0	0	0	0	0	1	1	0	0	0	0	0	0	0	0	25	0	0	0	0	0	0	0	0	145	90	36.5	72	20	96	6.96	16.5	183	49.8	10.1	0.89	23.1	13	1	210	239	139	102
1	72	1	0	0	0	1	0	0	0	0	0	0	1	0	0	0	0	0	0	0	0	24.98	1	1	0	0	0	0	0	0	117	60	36.3	60	20	96	7.93	11.4	215	55.3	10.3	0.9	25	17	1.4	203	170	141	103
1	73	1	1	0	0	0	0	0	0	0	0	0	1	0	0	0	0	0	0	0	0	31.398	0	0	0	0	0	0	0	0	140	75	36.5	58	18	97	6.74	12.6	183	54.9	11.1	0.98	22.7	15	1	245	244	138	102
1	44	0	1	0	0	0	0	0	0	0	0	0	0	0	0	0	0	0	0	0	0	24.68	0	0	0	0	0	0	0	0	152	84	36.3	63	20	96	8.45	14.6	260	75.6	11.7	1.04	26.2	13	1	175	132	136	101
0	94	0	0	0	0	0	0	0	0	0	1	0	0	0	0	0	0	1	0	0	0	25.422	0	0	0	0	0	0	0	0	196	109	36	67	20	96	5.5	12.6	158	73.4	11.3	1	25.6	26	1.1	180	182	134	98
0	69	1	0	0	0	0	1	0	0	0	0	1	1	0	0	0	0	0	0	0	0	27.03	1	0	0	0	0	0	0	0	140	67	36.1	69	20	96	7.1	8.7	402	51.4	11.3	1	21.3	19	0.7	168	313	141	103
0	63	0	1	0	0	0	0	0	0	0	1	1	0	0	0	0	0	0	1	0	0	24.53	0	0	0	0	0	0	0	0	113	75	36.3	85	20	99	8.87	11.2	176	77.1	11.7	1.04	25	29	1	156	191	137	99
1	63	1	0	0	0	0	0	0	0	0	0	0	0	0	0	0	0	0	0	0	0	21.85	1	1	0	1	0	0	1	0	168	69	36.3	94	20	96	9.63	9.9	220	67.8	10.2	0.9	26.2	23	1.2	122	148	139	101
1	49	1	1	0	0	0	0	0	0	0	0	0	0	0	0	0	0	0	0	0	0	22.6	0	0	0.2	1	0	0	0	0	130	80	37.1	83	20	97	14.89	14.9	260	81.7	9.8	0.86	20.4	19	1.1	171	189	141	109
0	72	1	0	0	1	0	0	0	0	0	0	1	0	0	0	0	0	0	0	0	0	25.52	1	0	1	0	1	0	0	0	148	78	36.2	78	20	97	6.85	11.1	324	94.9	20.6	1.9	156	21	0.7	101	166	137	107
0	58	0	0	0	1	0	0	0	0	0	0	0	1	0	0	1	0	0	0	0	1	30.2	0	0	0	0	0.2	0	0	0	140	80	36.2	95	20	96	5.18	13.8	296	55.6	10.3	0.91	25.4	20	0.8	301	271	144	106
0	79	1	1	0	0	0	0	0	0	0	0	1	0	0	0	0	0	0	0	0	0	20.81	1	0	0	1	1	0	0	0	110	70	36.9	100	22	95	13.72	11.8	244	85.5	14.3	1.25	27.1	12	0.94	214	126	136	106
1	60	1	0	0	1	0	0	0	0	0	0	1	0	0	0	0	1	0	0	0	0	28.41	1	1	1	0	0	1	0	0	210	140	36.5	135	20	64	14.74	15.6	259	43.5	10.9	0.96	20.1	29	1.8	196	157	141	103
1	69	1	0	0	0	1	0	0	0	0	0	0	1	0	0	0	0	0	0	0	0	28.45	1	1	0	0	0	0	0	0	141	90	36.6	79	19	96	5.75	13.2	197	61.6	10.4	0.9	23.2	15	0.99	123	78	138	104
0	76	1	0	0	0	0	0	0	0	0	0	1	0	0	0	0	0	0	0	0	0	25.38	1	1	0	0	0	0	0	0	150	80	36.3	82	20	96	5.21	10.4	213	51	11.4	1.01	23.2	25	1.2	163	161	140	109
1	51	1	1	0	0	0	0	0	0	0	0	0	0	0	0	0	0	0	0	0	0	23.66	1	0	1	1	1	0	0	0	140	80	36.3	69	16	98	11.7	14	210	58.9	10.2	0.9	21.1	8	1.1	201	278	139	106
1	62	1	1	0	0	0	0	0	0	0	0	0	0	0	0	0	0	0	0	0	0	25.62	1	1	0	1	0	0	1	0	136	91	36.8	120	20	96	6.55	14.6	253	44.1	10.7	0.94	25.7	13	1.3	182	334	142	104
0	81	0	0	0	0	0	0	0	0	0	0	1	0	0	0	0	0	0	0	0	0	16.65	0	0	0	0	1	0	0	0	115	50	36.5	64	14	90	4.22	10.4	113	77.5	15.9	1.32	26	36	0.87	143	178	141	109
1	41	1	0	0	1	0	0	0	0	0	0	1	1	1	0	0	0	0	0	0	0	31.68	1	0	1	1	0	0	0	0	150	80	36.5	98	20	98	7.42	15.5	241	50.4	10.3	0.9	26.5	13	1	254	300	141	105
0	86	1	0	0	1	0	0	0	0	0	0	0	0	1	0	1	0	1	0	0	0	20.54	1	0	0	1	0	0	0	0	130	70	36.7	77	20	98	10.92	9.6	372	48.6	11.8	1.05	25.2	26	1.6	209	427	139	106
1	82	1	0	0	1	0	0	0	0	0	0	0	0	0	0	0	0	0	0	0	0	20.57	0	0	0	0	0	0	1	0	120	60	36.3	53	20	98	7.74	14	177	82.6	11.5	1.02	24.6	21	0.9	117	312	141	103
1	53	1	1	1	0	0	0	0	0	0	0	1	1	0	1	0	0	0	0	0	0	23.85	0	0	1	0	0	0	0	0	131	76	36.5	60	20	99	5.19	15.8	172	48.4	11.2	0.99	30.7	17	1.1	252	236	141	106
0	69	1	0	0	0	0	0	1	0	0	0	0	1	0	0	0	0	0	0	0	0	25.39	1	0	0	0	1	0	0	0	96	61	36.7	84	24	98	15.5	13.3	316	79.8	10.9	0.9	17.6	26	0.75	185	196	139	107
0	77	0	0	0	0	1	0	0	0	0	0	0	0	0	0	0	0	0	0	0	0	21.7	1	1	0	0	0	0	0	0	135	55	36.1	67	20	96	7.94	12.1	323	54.6	11.1	0.98	27.3	21	0.9	186	290	137	101
1	68	0	0	0	0	0	0	0	0	0	0	0	0	0	0	0	0	0	0	1	0	27.4	1	0	0	0	0	0	0	0	124	71	36.3	80	20	96	5.12	9.9	100	49.6	14.2	1.28	30.5	16	1.2	92	415	132	99
1	61	1	1	0	0	0	0	0	0	0	0	0	1	0	0	0	0	0	0	0	0	25.95	0	0	0	0	0	0	0	0	115	72	36.4	73	18	96	5.42	14.5	190	46.1	10.9	0.96	25.2	14	0.8	201	145	141	109
1	74	0	0	0	0	0	0	0	0	0	0	0	0	0	0	0	0	0	0	0	0	21.56	0	0	0.6	0	0.2	0	0.2	0	123	63	36.4	57	16	99	5.49	12.7	151	55.9	11.2	0.99	25.6	14	1.1	132	158	130	96
0	52	0	1	1	0	1	0	0	1	0	0	0	0	0	1	0	0	0	0	0	0	25.91	0	1	0	0	0	0	0	0	110	82	36.6	90	20	93	6.78	11.8	155	64.5	13.3	1.11	25.6	12	0.83	179	145	140	106
0	79	1	0.6	0	0.6	0	0	0	0	0	0	0.2	0.4	0	0.2	0.2	0	0.2	0	0	0	25.55	1	1	0	0	1	0	1	0	127	72	36.2	62	18	96	6.25	12.8	94	45.9	12.5	1.09	21.6	28	1.19	115	53	139	108
1	52	1	0	0	1	0	0	0	0	0	0	0	0	0	0	0	0	0	0	0	0	24.51	1	0	0	1	1	0	0	0	136	99	36.4	106	20	96	7.09	12.6	342	56.3	11.4	1.01	25.3	11	1	194	203	144	107
1	53	0	0	0	0	0	0	0	0	0	0	1	0	0	0	0	0	0	0	0	0	22.31	0	0	0	1	0	0	0	0	122.4	78.4	36.24	76.4	20	96	8.22	15.8	246	43.1	11.4	1.01	25.5	28	1.1	213	209	139	102
1	73	1	0	0	0	0	0	0	0	0	0	0	0	0	0	0	0	0	0	0	0	23.63	1	1	1	1	0	0	0	0	100	60	36.4	62	20	98	9.65	13.2	235	64.7	12.1	1.08	27.9	21	1.1	135	287	137	102
1	41	1	1	0	0	0	0	0	0	0	0	0	0	0	0	0	0	0	0	0	0	29.63	0	0	0	1	0	0	0	0	135	86	36.6	74	20	96	5.2	13.5	178	74.8	11.9	1.08	24.8	13	0.88	200	196	139	102
0	52	1	1	0	0	0	0	0	0	0	0	0	0	1	0	0	0	0	0	0	0	28.71	1	1	0	0	0	0	0	0	140	80	36	90	20	97	8.99	12.9	264	70.6	10.7	0.94	23	15	1	220	199	136	99
0	47	0	0	0	1	0	0	0	0	0	0	1	0	0	0	0	0	0	0	0	0	34.78	0	0	0.2	0	0	1	0	0	160	90	36	64	20	97	7.24	11	253	64.4	12	1.07	23.9	14	0.9	209	248	138	107
1	59	1	0	0	1	0	0	0	0	0	0	1	1	0	0	0	0	0	0	0	0	25.75	0	1	1	0	1	0	0	0	120	70	36.6	70	20	96	5.64	10.4	217	53.9	10.5	0.92	24.3	28	2	107	132	143	106
1	64	1	0	1	0	0	0	1	0	0	0	0	1	1	0	0	0	0	0	0	0	20.69	1	0	1	0	0	0	0	0	137	74	37	58	20	97	6.08	12.1	207	53.2	11.8	1.05	26.4	17	1	121	110	142	106
1	78	1	1	0	0	0	0	0	0	0	0	0	0	0	0	0	0	0	0	0	0	23.53	0	1	0	0	0	0	0	0	140	80	36.4	80	20	90	15.28	11.3	314	80.7	12.2	1.09	27.3	22	1	144	252	138	102
1	63	1	1	0	0	0	0	0	0	0	0	0	0	0	0	0	0	1	0	0	0	19.96	1	1	0	0	0	0	0	0	123	72	36.3	94	20	98	16.91	15.8	231	85.6	11.3	1.02	20.4	17	0.96	125	308	138	101
1	51	0	0	0	1	0	0	0	0	0	0	0	0	0	0	1	0	0	0	0	0	26.75	0	0	0.4	1	0.6	0	0	0	123	81	36.5	60	20	96	10.62	15.3	267	54.1	11.94	1.02	24.64	11	1.1	209.2	170	140	103.6
1	68	0	0	0	0	0	0	0	0	0	0	1	0	0	0	0	0	0	0	0	0	24.34	1	0	0.4	0	0	0	0	0	129	83	36.3	70	20	96	6.71	13.8	182	58	11	0.97	24	27	1.5	238	166	140	102
1	60	1	0	0	1	0	0	0	0	0	0	0	0	0	0	0	0	0	0	0	0	26.76	0	0	0.6	0	0.6	0	0	0	115	69	36.4	80	20	96	6.9	14	221	56.7	12.44	1.032	80.3	15	0.9	177.2	127.4	138	104
1	47	1	0	0	1	0	0	0	0	0	0	1	0	0	0	0	0	0	0	0	0	23.66	0	0	0	1	1	0	0	0	130	65	36.26	70	20.4	98	8.31	14.6	226	53.9	11.3	1	23.4	8	0.8	188	268	142	103
1	63	1	1	0	0	0	0	0	0	0	0	0	0	0	1	0	0	0	0	0	0	22.48	1	0	0	0	0	0	0	0	150	80	36.6	60	20	98	9.61	14.3	367	57.8	11	0.97	22.6	18	1	243	223	141	102
0	75	1	0	0	0	0	0	0	0	0	0	1	1	0	0	0	0	0	0	1	0	22.89	1	1	0	0	0	0	0	0	120	80	36.2	88	20	80	15.45	9.1	335	70.1	12.2	1.09	20.5	62	2.5	127	268	137	94
0	66	1	1	0	0	0	0	0	0	0	0	0	0	0	0	0	0	0	0	0	0	19.56	1	1	0	0	0	0	0	0	140	90	36.3	56	20	96	13.54	12.5	275	90	11.3	1	22.2	18	0.8	227	250	137	103
0	78	1	0	0	0	0	0	0	0	0	0	1	0	0	0	0	0	0	0	0	0	19.23	1	0	0	1	0	0	0	1	131	71	36.4	66	15	70	12.9	11.9	322	53.4	11.9	1.06	24	16	1	156	306	135	101
1	54	0	0	0	1	0	0	0	0	0	0	0	0	1	0	0	0	0	0	0	0	29.67	1	0	1	0	0	0	0	0	120	70	36.4	86	20	98	5.16	15.6	177	59.5	10.8	0.95	22.3	18	1.4	166	185	145	105
1	88	1	0	0	0	0	0	0	0	0	0	1	0	0	0	0	0	0	0	0	0	23.37	1	0	0	0	0	0	1	0	107	46	36.6	104	18	80	14.72	11.8	562	96.5	13.9	1.21	26.8	23	0.73	150	111	136	102
1	45	0	1	0	0	0	0	0	0	0	0	1	0	0	0	0	0	0	0	0	0	24.77	1	0	0	1	0	0	0	0	147	76	36.5	61	10	98	7.05	15.1	263	49.5	11	0.97	23.9	10	1.1	151	150	141	105
1	44	1	0	1	1	0	0	0	0	0	0	1	1	0	0	0	0	0	0	0	0	23.12	0	0	0	0	0	0	0	0	110	60	36.5	86	21	99	11.49	13.8	261	80.6	15.1	1.37	114	25	1	167	199	138	104
0	45	1	0	1	0	0	0	0	0	0	0	0	0	0	0	0	0	1	0	0	0	20.23	1	0	0	0	1	0	0	0	120	80	36.3	81	20	96	8.15	14.2	293	72.8	12.4	1.03	21.8	14	0.6	158	167	141	106
0	71	0	0	0	1	0	0	0	0	0	0	0	0	0	0	1	0	0	0	0	0	32.27	1	0	0	0	0	0	0	0	137	53	37.6	88	20	97	10.63	8.3	259	72	12.1	1.08	24.3	13	0.6	223	346	143	106
1	61	1	1	0	0	0	0	0	0	0	0	0	0	1	0	0	0	0	0	0	0	30.68	1	0	0	0	0	0	0	0	139	87	36.5	67	20	95	7.55	12.8	206	40.5	10.9	0.96	22.4	15	1.1	243	147	144	107
1	72	1	1	0	0	0	0	0	0	0	0	0	1	0	0	0	0	0	0	0	0	21.3	1	1	0	0	1	0	0	0	110	63	36.5	54	20	96	5.52	10.9	196	57.74	12.1	1.03	26.8	19	0.81	105	68	140	108
1	40	1	1	0	0	0	0	0	0	0	0	0	0	0	0	0	0	0	0	0	0	26.46	1	0	0	0	0	0	0	0	124	76	36.1	52	20	96	8.1	15.7	273	55.52	11.7	1.04	24.8	12	0.94	101	170	144	106
1	75	1	1	0	0	0	0	0	0	0	0	0	0	0	0	0	0	0	0	0	0	22.46	1	1	0	0	1	0	0	0	167	100	36.5	94	14	94	9.62	15.1	153	68.4	12.7	1.13	46	11	0.9	181	240	140	102
1	72	0	0	0	1	0	0	0	0	0	0	1	0	0	0	0	0	0	0	1	0	24.778	0	0	0	0	1	0	0	0	117	71	36.3	70	20	94	6.32	11.4	360	74.2	10.7	0.94	20.7	7	0.7	117	183	132	95
1	66	1	0	0	1	0	0	0	0	0	0	0	1	0	0	0	0	0	0	0	0	26.36	1	0	0	0	0	0	0	0	149	92	36.5	60	20	96	7.71	15	179	59.5	11	0.97	25.8	17.4	1.08	162	226.8	142	106
1	60	0	1	0	1	0	0	0	0	0	0	0	1	0	0	0	0	0	0	0	0	25.66	0	0	0	0	0	0	0	0	132	99	36.2	64	20	96	4.27	13.6	191	60.3	11.1	1	24.5	14	0.9	187	240	141	105
1	48	1	1	0	0	0	0	0	0	0	0	0	0	0	0	0	0	0	0	0	0	25.31	0	0	0	1	0	0	0	0	135	74	36.5	71	20	96	5.868	15.04	217	47.36	10.8	0.95	24.3	15.8	0.976	197.8	178.6	139.8	103.8
1	74	1	1	0	0	0	0	0	0	0	0	1	1	0	0	0	0	0	0	0	0	27.77	1	0	0	0	0	0	0	0	133	75	36.2	81	20	96	5.02	15.7	207	50.1	11.5	1.02	25.2	14	0.9	172.2	232	140	104
1	63	0	0	0	0	0	0	0	0	0	0	1	0	0	0	0	0	0	0	0	0	24.56	0	0	0	1	0	0	0	0	106	76	36.5	78	20	96	14.08	15.8	216	77.6	20.2	1.87	26.3	40	1.4	129	415	132	95
0	60	1	0	0	1	1	0	0	0	0	0	1	1	0	0	0	0	0	0	0	0	22.37	1	1	1	0	0	0	0	0	165	90	36.5	66	20	98	7.47	11.6	203	36	12	1.07	49.6	12	0.71	168	102	144	108
0	67	0	1	0	1	0	0	0	0	0	0	0	0	0	0	1	0	0	0	0	0	16.99	1	0	0	1	0	0	0	0	137	75	36.2	82	20	96	7.85	14.2	352	40.6	12.9	1.08	28.3	6	0.82	240	213	128	94
1	32	0	1	0	0	0	0	0	0	0	0	1	0	0	0	0	0	0	0	0	0	30.88	1	0	0	1	0	0	0	0	118	75	36	70	20	96	7.79	15.4	269	60.74	11.68	1.024	26.08	13	0.932	187.6	171.4	138.6	104.4
1	51	0	0	0	0	0	0	0	0	0	0	1	0	0	0	0	0	0	0	0	0	22.03	0	1	0	1	0	1	0	0	120	70	36.5	72	20	96	6.63	13.8	204	53	11.6	1.05	25.5	16	0.92	183	214	140	103
0	84	1	1	0	0	0	0	0	0	0	0	0	0	0	0	0	0	0	0	0	0	27.02	1	0	0	0	0	0	0	0	109	83	36.3	59	20	96	8.7	12.6	215	68.1	14.7	1.33	25.7	38	1.39	210	376	141	102
0	78	0	1	0	0	0	0	0	0	0	0	0	0	0	0	0	0	0	0	0	0	19.22	1	1	0	0	0	0	0	0	125.2	75.6	36.48	80	20	96	24.94	14	247	89.5	11.4	1.01	19.3	21	0.92	108	193	140	104
0	79	1	1	0	0	0	0	0	0	0	0	0	0	0	0	0	0	1	0	0	0	19.65	0	0	0	0	0	0	0	0	100	60	36.6	97	30	97	5.98	12	212	72.8	11.7	1.06	26.4	12	0.73	192	220	141	105
0	85	0	0	0	0	0	0	0	0	0	0	1	1	0	0	0	0	0	1	0	0	19.83	0	0	0	0	0	0	0	0	148	71	36.4	81	20	97	3.86	10	252	63.9	11.3	1.02	21.2	28	1.02	188	271	137	105
1	63	1	0	0	1	0	0	0	0	0	0	1	0	0	0	0	0	0	0	0	0	38.536	1	1	0	0	0	0	0	0	122	70	37.5	104	20	96	10.32	14.1	217	83	11.7	1.06	28.2	10	0.76	118	178	140	102
1	80	1	0	0	0	0	0	0	0	0	1	0	0	0	0	0	0	0	0	0	0	24.98	1	1	0	0	0	1	0	0	180	90	36.5	98	20	100	7.65	11.6	122	74.7	13.1	1.14	23.5	38	4.87	95	88	133	98
1	39	1	1	0	0	0	0	0	1	0	0	0	0	0	0	0	0	1	0	0	0	30.09	0	0	0.2	1	0.2	0.2	0	0	142	82	37.2	79	20	97	12.72	16.5	239	74.2	11.5	1.04	23.7	14	0.77	213	219	139	104
0	63	0	0	0	0	0	0	0	0	0	0	0	0	0	0	0	0	0	0	0	0	22.06	1	0	0	0	0	0	0	1	117	74	36.4	93	20	99	6.81	11.6	136	86.2	13.2	1.2	65.9	23	0.77	158	194	136	102
1	77	1	0	0	1	0	0	0	0	0	0	0	1	0	0	0	0	0	0	0	0	22.66	1	0	0	0	1	0	0	0	130	90	36.6	61	16	96	8.1	10.7	173	80.5	12.4	1.03	22.2	35	1.31	218	151	143	109
0	82	0	1	0	0	0	0	0	0	0	0	1	0	0	0	0	0	0	0	0	0	12.9	0	0	0	0	0	1	1	0	84	52	36.3	82	16	78	20.22	13.1	284	82.8	14.2	1.19	22	26	0.75	122	223	132	95
1	57	0	1	0	0	0	0	0	0	0	0	0	0	0	0	0	0	0	0	0	0	19.38	0	0	0	0	0	0	0	0	138	67	36.5	89	20	96	9.71	14.2	255	74.7	11.9	1.08	26.8	15	0.73	181	220	133	101
1	58	1	0	0	0	1	0	0	0	0	0	0	0	0	0	0	0	0	0	0	0	22.44	1	1	0	0	1	0	0	0	101	75	36.5	62	20	96	5.05	11.7	254	48.5	12.5	1.03	24.3	32	8.35	203.4	90	139	98
1	63	1	1	1	0	0	0	0	0	0	0	0	0	0	0	0	0	0	0	0	0	23.92	1	0	0	0	0	0	0	0	157	105	36.4	68	20	98	7.45	15.1	193	47	11.3	0.98	24.4	14	1.1	200	113	136	105
0	36	0	0	0	1	0	0	0	0	0	0	1	0	0	0	0	0	0	1	0	0	27.34	0	0	0	0	0.4	0.2	0	0	90	60	36.7	87	20	96	6.31	11.8	216	55.7	12.3	1.11	26.3	15	0.76	160	120	135	101
1	67	1	1	0	0	0	0	0	0	0	0	0	1	0	0	0	0	0	0	0	0	23.47	0	0	0	0	0	0	0	0	157	90	36.1	82	20	96	1.99	10.6	39	56.3	13	1.18	24	14	0.9	136	167	138	105
0	59	1	0	0	1	0	0	0	0	0	0	0	0	0	0	0	0	0	0	0	0	24.3	1	0	0	0	0	0	1	0	154	72	36.2	65	20	96	8.22	12.4	315	80.4	12	1.09	22.2	11	1.29	151	398	140	106
1	72	0	1	0	1	0	0	0	0	0	0	1	1	1	0	0	0	0	0	0	0	21.88	0	0	0	0	1	1	0	1	109	68	36	103	20	95	10.8	13.2	211	72.9	13.4	1.11	25.9	24	1.03	216	170	136	101
1	49	1	1	0	0	0	0	0	0	0	0	0	0	0	0	0	0	0	0	0	0	22.49	1	0	0	1	0	0	0	0	165	102	36.5	89	20	96	9.496	12.86	232.4	72.54	12.44	1.108	22.2	38	12.13	158	287	137	102
1	67	1	0	0	1	0	0	0	0	0	0	0	1	0	0	0	0	0	0	0	0	22.72	0	1	0	0	0	0	0	0	161	79	36.4	70	20	98	9.1	13	199	60	12.2	1.11	28.1	21	1.05	170	194	142	106
1	81	0	0	0	0	0	0	0	0	0	0	1	0	0	0	0	0	0	0	0	0	30.77	1	0	0	0	0	1	0	1	123	78	36.5	97	18	96	9.25	15.5	197	55.2	14.7	1.21	25.6	19	1.63	140	47	134	101
0	44	0	0	0	1	0	0	0	0	0	0	0	0	0	0	0	0	0	0	0	0	27.11	1	0	0	0	0	0	0	0	128	87	36.5	64	20	96	4.03	11.4	298	47.4	12.18	1.042	24.72	13	0.68	197.2	165.4	139.2	102.6
1	61	1	1	0	0	0	0	0	0	0	0	0	1	0	0	0	0	0	0	0	0	45.626	0	0	0	1	0	0	0	0	139	83	36.1	69	20	98	10.37	14.9	262	54.9	10.9	0.98	24.9	16	0.84	254	155	138	103
1	61	1	1	0	0	0	0	0	0	0	0	0	1	0	0	0	0	0	0	0	0	22.72	0	0	0	1	1	0	0	0	113	62	36.5	70	20	96	8.59	13.3	186	55.6	11.2	0.92	23.3	19	1.19	203	176	137	102
1	78	1	1	0	0	0	0	0	0	0	0	0	0	0	0	0	0	0	0	0	0	18.78	1	1	0	1	1	0	0	0	125	75	36.7	128	30	90	17.41	12.3	167	86.5	13.5	1.23	28.5	30	1.81	178	314	142	105
0	57	0	0	0	0	1	0	0	0	0	0	0	1	0	0	0	1	0	0	0	0	23.17	0	0	0	0	0	0	0	0	101	67	36.2	64	20	96	4.5	11.7	188	50.5	13.2	1.09	25	18	0.48	201	259	142	105
1	85	1	0.6	0	0.4	0.2	0	0	0	0	0	0.2	0	0	0	0	0	0	0	0	0	38.282	0	0	0	0	0.2	0	0	0	100	60	36.7	90	20	96	6.29	9.2	89	9	14.3	1.31	26.7	20	1.01	158	219	138	100
1	37	0	0	0	1	0	0	0	0	0	0	0	0	0	0	0	0	0	0	0	0	19.64	0	0	0	0	0	0	0	0	126	81	36.4	64	20	99	5.28	14.3	171	59.6	12.2	1.11	26	9	0.7	143	174	141	105
0	52	0	1	0	0	1	0	0	0	0	0	0	0	0	0	0	0	0	0	0	0	25.82	0	0	0	0	0	0	0	0	136	71	36	74	20	96	4.52	11.7	262	58.5	14.6	1.22	28.9	13	0.58	192.8	199.6	141	104
1	69	0	0	0	0	0	0	0	0	0	0	1	0	0	0	0	0	0	0	1	0	26.57	1	1	1	0	0	0	0	1	110	60	36.6	125	20	78	8.5	12.7	250	37.3	13.5	1.12	24	16	1.12	184	195	143	108
0	60	0	0	0	0	0	0	0	0	0	0	0	0	0	0	1	0	0	0	0	0	20.28	0	1	0	0	0	0	0	0	108	62	36.4	69	20	97	6.34	13.4	238	37.7	11.4	0.94	23.2	12	0.62	180	178	142	108
1	46	1	1	0	0	0	0	0	0	0	0	1	1	1	0	0	0	1	0	0	0	23.94	1	0	1	1	0	0	0	0	143	93	36.4	76	17	98	9.91	15.2	239	67.9	12.7	1.05	22.5	11	1.01	288	222	140	103
1	74	1	0	0	0	0	0	0	0	0	0	1	0	0	0	0	0	0	1	1	0	27.63	0	0	0	1	0	0	0	1	150	80	36.3	80	20	94	8.82	13	195	69.4	14.5	1.22	27.7	14	1.11	113	219	139	106
0	85	0	0	0	1	0	0	0	0	0	0	1	0	0	0	0	0	0	0	0	0	32.038	1	0	0	0	1	0	0	0	119	72	36.6	87	20	88	5.97	12.3	157	87.9	13.4	1.11	25.9	9	0.6	143	241	141	109
0	55	0	1	1	0	0	0	0	0	0	0	1	0	0	0	0	0	1	0	0	0	26.35	1	1	0	0	0	0	0	0	198	85	36.4	68	27	97	17.31	13.3	198	81.3	17.4	1.47	156	22	0.97	187	666	140	101
0	74	0	0	0	0	0	0	0	0	0	0	1	0	0	1	0	0	0	0	0	0	27.11	1	1	0	0	0	1	0	1	145	100	36.5	140	12	97	11.16	15.4	106	77.2	22.5	1.89	33.3	23	1.23	100	212	141	107
1	74	0	1	0	0	0	0	0	0	1	0	0	0	0	0	0	0	0	0	0	0	23.64	1	1	0	0	0	0	0	0	100	60	36.7	70	20	96	10.69	12.7	220	83.6	13.8	1.15	24.7	17	0.93	152	273	135	101
0	90	0	0	0	0	0	0	0	0	0	0	1	0	0	0	0	0	0	0	1	0	24.664	1	1	0.2	0	0	1	0	1	165	73	36.4	72	20	86	10.45	11.3	108	67.3	12	1	22.3	33	1.06	165	290	134	99
0	77	0	1	0	0	0	0	0	0	0	0	1	1	0	0	0	0	1	0	0	0	31.53	1	1	0	0	1	0	1	0	159	75	36.5	68	20	90	9.17	11.2	334	63.2	13	1.07	24.6	40	2.49	258	122	137	101
0	63	0	1	0	0	0	0	0	0	0	0	1	0	0	0	0	0	0	1	0	0	19.68	0	0	0	0	0	0	0	0	115	70	36.6	76	16	97	4.05	11.1	129	59.6	12.9	1.1	23.1	11	0.63	105	62	142	109
0	88	0	0	0	1	1	0	0	0	0	0	1	0	0	0	0	0	0	0	0	0	22.83	1	1	1	0	0	0	0	0	133	95	36.6	71	20	80	16.18	10	190	95.4	12.6	1.05	22.7	22	1.29	257	343	125	99
1	85	0	1	0	0	0	0	0	0	0	0	1	0	0	0	0	0	0	0	0	0	17.97	0	0	0	0	0	1	0	0	136	89	36.4	100	18	98	10.36	13.2	135	63.6	30.3	2.6	28.2	25	1.56	186	208	145	109
1	48	0	0	0	1	0	0	0	0	0	0	1	0	0	0	0	1	0	0	0	0	21.71	0	0	0.2	1	0.2	0	0	0.2	142	94	36.4	60	20	94	5.58	14.7	189	55.6	13.8	1.15	23.6	22	1	193	185	137	103
1	75	0	1	0	0	0	0	0	0	0	0	1	0	0	0	0	0	0	0	0	0	23.27	1	0	1	0	1	0	0	0	144	74	36.5	74	20	96	5.11	16.7	173	53.02	12.7	1.06	22.96	12	0.78	140	196	142	106
1	73	0	0	0	0	0	0	0	0	0	0	1	0	0	0	0	0	0	0	0	0	19.11	0	0	0	1	0.2	0	0.4	0	120	80	36.6	117	22	96	18.84	13	290	69	16.3	1.36	126.3	15	0.8	278	521	137	105
1	66	1	0	0	1	0	0	0	0	0	0	0	0	0	0	0	0	0	0	0	0	22.04	1	0	0	1	0	0	0	0	100	60	36	97	20	100	10.52	14	198	63.7	12.5	1.04	26	12	0.99	266	269	141	107
1	61	1	1	0	0	0	0	0	0	0	0	0	0	0	0	0	0	0	0	0	0	22.5	0	0	1	1	1	0	0	0	158	86	36.1	57	20	96	5.55	13.9	279	54.3	12.8	1.07	25.3	20	0.97	127	180	139	108
1	55	1	0	1	0	0	0	0	0	0	0	0	1	0	0	0	0	0	0	0	0	22.65	0	0	0	1	1	0	0	0	138	97	36.3	97	20	96	6.38	13.9	177	60.8	11.6	0.98	22.3	13	0.96	232	96	140	107
0	65	0	0	0	1	0	0	0	0	0	0	0	0	0	0	0	0	0	0	0	0	21.19	1	0	1	0	0	0	0	0	140	80	36.1	88	18	100	5.55	13.1	227	43.9	12.3	1.02	24.2	14	0.68	195	207	140	104
1	67	0	0	0	0	0	0	0	0	0	0	0	0	0	0	0	0	0	0	0	0	16.9	0	0	0	1	0	0	0	0	128	68	36.3	92	20	98	17.32	8.6	306	88.9	14.1	1.18	19.6	47	1.1	102	148	140	112
1	23	0	0	0	0	0	0	0	0	0	0	0	0	0	0	0	0	0	1	0	0	21.45	0	0	0	0	0.2	0	0	0.2	110	60	37.7	45	16	99	11.28	13.2	272	52.1	14.9	1.25	25.1	10	0.77	104	189	139	104
0	62	1	1	0	0	0	1	0	0	0	0	0	0	1	0	0	0	1	0	0	0	23.05	1	0	0	0	0	0	0	0	171	103	36.6	55	20	95	7.29	13.5	224	51.3	12.2	1.02	23.5	17	0.66	170	319	142	109
0	68	1	0	0	1	0	0	0	0	0	0	0	1	0	0	0	0	0	0	0	0	26.78	0	0	0	0	0	0	0	0	134	71	37.3	77	20	96	5.14	12.3	189	53.7	11.9	0.98	25.1	14	0.77	258	199	141	106
0	68	1	0	0	1	0	0	0	0	0	0	0	1	0	0	0	0	0	0	0	0	23.58	1	1	1	0	0	0	0	0	153	62	36.3	78	20	96	6.31	9.1	267	48	12.4	1.03	21.4	40	2.74	152	131	140	106
1	76	0	0	0	0.6	0	0	0	0	0	0	0.4	0	0	0	0	0	0	0	0	0	26.37	1	0	0.4	0	0	0	0	0	135	58	36	58	20	96	6.37	11.6	169	42.6	11.1	0.994	24.14	18	1.17	157	184	141	110
1	53	0	1	0	0	1	0	0	0	0	0	0	0	0	0	0	0	0	0	0	0	27.68	1	0	0	1	0	0	0	0	131.4	69.6	36.29	59.8	16.4	92	12.61	15.3	135	77.7	12.5	1.04	25.9	25	1.67	180	221	140	103
1	82	1	1	0	0	0	0	0	0	0	0	1	0	0	0	0	0	0	0	1	0	19.59	0	0	0	0	0.8	0.2	0	0.2	127	71	36.34	88.6	18.8	94	9.11	11.9	157	77.1	14.5	1.22	24.1	25	1.42	166	251	144	111
1	62	1	0	0	1	0	0	0	0	0	0	0	0	0	0	0	0	0	0	0	0	23.93	1	0	0	0	1	0	0	0	139	72	36.4	89	20	96	7.54	14.3	268	54.44	12.9	1.07	24.7	14	0.79	198	210	138	103
0	68	1	0	1	0	0	0	0	0	0	0	1	0	1	0	0	0	1	0	0	0	20.44	0	0	0	1	0	0	0	0	150	100	36.5	115	24	97	9.92	12	218	68.5	37.6	3.21	156	14	0.59	104	419	126	95
0	69	0	1	0	1	0	0	0	0	0	0	0	0	1	0	1	0	0	0	0	0	24.03	1	0	0	0	0	0	0	0	130	48	36.2	890	17	98	8.35	13.4	122	54.9	15.3	1.28	38.3	18	0.91	150	220	141	107
0	80	1	1	0	0	0	0	0	0	0	0	0	0	1	0	0	0	0	0	0	0	23.83	1	1	0	0	1	0	0	0	171	81	36.5	92	20	96	8.85	11.1	291	62.8	12.7	1.06	24.9	15	0.98	278	137	138	101
1	61	0	0.4	0	0.4	0.2	0	0.2	0	0	0	0	0.2	0	0	0	0	0	0.2	0	0	20.97	1	0	0	1	0	0	0	0	133	80	36.4	94	16	96	8.14	11.7	160	84.5	18.2	1.52	30.3	15	1.28	160.2	151	140	101
1	60	1	0	0	1	0	0	0	0	0	0	1	0	0	0	0	0	0	0	0	0	24.02	0	0	0.4	0	0.2	0	0	0	128	69	36.4	69	20	96	5.88	13.3	230	71.6	11.4	0.992	23.64	16	0.65	184	275	139	104.4
1	49	1	1	0	0	0	0	0	0	0	0	1	1	0	0	0	0	0	0	0	0	24.48	1	0	0	0	0	0	0	0	141	89	36.1	72	20	96	6.96	14.5	182	65.5	12.3	1.02	23.8	11	1	198	173	140	107
1	67	1	0	0	1	0	0	0	0	0	0	0	1	0	0	0	0	0	0	0	0	22.58	1	0	1	0	0	0	0	0	120	60	36.4	73	20	96	6.23	13.6	250	51.2	12.3	1.03	23.7	22	0.55	105	250	138	106
1	82	1	0	0	1	0	0	0	0	0	0	0	1	0	0	0	0	0	0	0	0	21.63	1	1	0	0	0	1	0	0	158	77	36.2	57	20	96	7.25	13.2	160	58.76	13.5	1.13	22.6	25	1.19	101	190	140	106
0	79	0	0	0	0	0	0	0	0	0	0	1	0	0	0	0	0	0	1	0	0	23.37	1	1	0	0	0	0	0	0	104	69	36.4	87	20	96	8.21	10.6	274	62.5	14.4	1.21	24.5	12	0.76	190.4	93.6	142	104
0	79	1	0	0	0	0	0	0	0	0	0	1	0	0	0	0	0	0	0	0	0	20.54	1	1	0	0	0	0	0	0	130	80	37.2	110	29	85	10.18	10.6	323	79	12.4	1.03	21.2	23	1.15	246	101	137	103
0	50	0	0	0	1	0	0	0	0	0	0	1	0	0	0	0	0	0	0	0	0	19.75	0	1	1	0	0	0	0	0	126	89	36	80	20	96	6.1	11.5	205	57.2	12.4	1.03	22.9	14	0.76	151	219	141	107
1	63	1	1	0	0	0	0	0	0	0	0	0	1	0	0	0	0	0	0	0	0	23.2	0	0	0	0	0	0	0	0	156	93	36.4	66	20	96	6.21	15.5	187	53.7	12.8	1.06	22.8	20	0.99	252	178	140	107
1	59	1	1	0	0	0	0	0	0	0	0	0	1	0	0	0	0	0	0	0	0	18.18	0	0	0	0	1	0	0	0	130	82	36.3	69	20	98	5.3	10.8	332	53.9	13.2	1.09	25.4	10	0.73	103	212	140	109
0	61	1	1	0	0	1	0	0	0	0	0	1	1	0	0	0	0	0	0	0	0	18.2	1	0	0	0	1	0	0	0	154	81	36	71	16	96	5.03	8.9	135	56.6	13.1	1.09	26.4	36	9.73	135	196	139	102
0	84	1	0	0	0	0	0	0	1	0	0	1	1	0	0	0	0	0	0	0	0	17.78	1	0	0	0	0	0	0	0	126	92	36.3	66	20	98	5.95	11.5	176	59.5	15.2	1.26	24.8	17	0.95	140	141	142	109
1	79	1	0	0	1	0	0	0	0	0	0	0	1	0	0	0	0	0	0	0	0	21.27	1	0	0	0	0	0	0	0	125	79	36.2	75	20	96	4.29	14.4	235	67	12.5	1.04	26.1	16	0.98	193	198	139	103
0	57	0	0	0	1	0	0	0	0	0	0	0	0	0	0	0	0	0	0	0	0	20.89	0	1	1	0	1	0	0	0	100	70	36.6	70	20	99	8.36	12	212	71.4	13.4	1.12	23.7	4	0.53	254	219	141	106
1	60	1	0.8	0	0.4	0	0	0	0	0	0	0.2	0.2	0.2	0	0	0	0	0	0	0	26.15	1	1	1	0	0	0	0	0	135	77	36.5	79	18	96	10.62	14.8	265	87.2	11.3	0.98	23.7	22	1.36	149	75	139	107
0	51	0	0	0	1	0	0	0	0	0	0	0	0	0	0	0	0	0	0	0	0	18.21	0	0	0	0	0	0	0	0	129	88	36.2	84	20	96	4.72	12.7	206	58.5	12	1	24.7	10	0.64	185.2	199	139	106
0	67	1	0	0	0	0	0	0	1	0	0	0	1	0	0	0	0	0	0	0	0	24.05	1	0	0	1	0	0	0	0	129	81	36.1	65	20	96	8.51	12.2	229	48.6	12.2	1.01	25.9	12	0.73	193	250	141	107
1	53	0	0	0	1	0	0	0	0	0	0	1	0	0	0	0	0	0	0	0	0	26.67	1	0	1	0	0	0	0	0	120	86	36.2	88	20	96	5.25	10.7	320	50.8	11.1	0.91	17.7	16	1.12	179	169	142	107
0	77	0	0	0	1	1	0	0	0	0	1	1	0	1	0	0	0	0	0	0	0	19.32	0	0	0	0	0	0	0	0	124	74	36.4	70	20	99	6.11	11.6	225	46.1	14	1.16	25.7	19	0.73	145	248	140	108
1	59	1	1	0	0	0	1	0	0	0	0	0	0	0	0	0	0	0	0	0	0	22.77	1	1	0	1	0	0	0	0	115	60	36.5	66	18	98	7.79	9.4	222	62.7	15	1.26	26.8	33	1.5	149	264	141	108
0	85	0	0	0	1	0	0	0	0	0	0	0	0	0	0	0	0	0	0	0	0	15.42	1	0	1	0	0	0	0	0	140	80	37	86	26	96	9.86	12.2	190	80.5	12.7	1.05	19.7	32	0.75	246	419	135	104
0	71	1	0	0	0	1	0	0	0	0	0	0	0	0	0	0	0	0	0	0	0	36.952	1	0	1	0	0	0	0	0	139	81	36.2	72	20	93	8.98	11.1	234	76.5	12.2	1.01	23.4	13	0.64	174	310	139	107
1	43	1	0	1	0	0	0	0	0	0	0	0	0	0	0	0	0	0	0	0	0	28.37	0	0	0	1	0	0	0	0	142	72	36.4	72	20	96	8.23	15	280	55.6	11.3	0.94	27.2	12	0.81	234	185	140	103
1	51	1	1	0	1	1	0	0	0	0	0	0	0	0	0	0	0	0	0	0	0	25.52	1	1	0	1	0	0	0	0	120	70	36.2	94	20	96	11.64	15.7	270	64.8	13.1	1.09	25.4	10	0.85	204	296	139	100
1	68	0	0	1	1	0	0	0	0	0	0	0	0	0	0	0	0	0	0	1	0	26.17	1	0	0	1	0	0	0	0	134	105	36.5	66	21	89	15.91	14.6	232	78.4	13.4	1.12	21.7	21	0.93	146	173	138	105
1	52	0	0	0	0	0	0	0	0	0	0	0	0	0	0	0	0	0	0	0	0	23.14	0	1	0	1	0	0	0	0	145	94	36	67	20	96	6.36	13.1	187	69.02	12.1	1.054	22.94	18	1.12	148	209	141	104
1	66	1	0.6	0.2	0.2	0	0	0	0	0	0	0.6	0	0	0.2	0	0.2	0	0	0	0	28.06	1	0	0	0	1	0	0	0	143	94	36.5	96	18	96	10.79	11.8	208	82.7	14.6	1.28	22.7	12	0.78	147	46	139	107
1	69	0	0	0	0	0	0	0	0	0	0	1	1	0	0	0	0	0	0	0	0	26.74	1	0	0	0	1	0	0	0	149	51	36.2	56	20	96	4.7	13	156	39.6	32.7	2.92	39.7	24	0.94	159	68	140	117
1	66	1	0	0	0	0	0	0	0	0	0	1	0	0	0	0	0	0	0	0	0	33.49	1	0	0	0	0	0	0	0	155	82	36.3	73	20	96	5.9	15.3	137	60.8	13.9	1.16	22.8	14	0.86	211	153	141	108
0	37	0	0	0	0	0	0	0	0	0	1	0	0	0	0	0	0	0	0	0	0	35.14	0	0	0	1	0	0	0	0	132	55	36.2	56	20	96	9.83	10	406	66.8	12.1	1.01	23.04	14	0.7	204	283	141.8	104.8
1	75	0	0	0	0	0	0	0	0	0	0	1	0	0	0	0	0	0	0	0	0	20.27	1	0	0	0	0	1	0	0	134	75	36.5	77	20	96	7.17	12.3	165	60.3	16.9	1.4	25.72	22	1.05	174	70	137	103
1	76	1	0	0	0	0	0	0	1	0	0	0	1	0	0	0	0	1	0	0	0	27.57	1	0	0	0	1	0	0	0	161	85	36.2	65	20	96	6.57	13.5	296	70.8	11.76	1.032	21.82	24.4	1.772	173.8	148.8	137.2	102.8
0	56	0	0	0	1	0	0	0	0	0	0	1	0	1	0	0	0	0	0	0	0	21.26	0	0	0	0	0	0	0	0	140	76	36.5	70	14	98	6.1	11.9	220	60.6	12.8	1.07	21.9	9	0.72	169	260	142	108
0	52	0	0	0	0	0	0	0	0	0	0	1	0	0	0	0	0	0	0	0	0	18.93	1	1	1	0	0	0	0	0	159	78	36.1	82	19	99	8.42	10.5	244	64.1	11.6	1.01	25.1	19	1.33	170	72	136	106
1	82	0	0	0	0	0	0	0	0	0	0	1	0	0	0	0	0	0	0	0	0	47.992	0	1	0	0	0	1	0	0	131	69	36.4	91	24	99	10.66	12.9	301	51	14.1	1.17	28.7	13	0.9	195	96	137	107
1	74	0	0.4	0	0.4	0.2	0	0	0	0.2	0	0	0	0	0	0	0	0	0.2	0	0	31.29	1	0	0	0	1	0	0	0	143	86	36.4	65	20	96	6.13	14.1	183	49.58	11.68	0.99	23.8	16	1.12	174.2	195	141	106
0	72	0	0	0	0	0	0	0	0	0	0	0	0	0	0	1	0	0	0	0	0	25.56	0	1	0	0	0	0	1	1	100	60	36.9	126	15	93	7.35	12.6	254	73.4	17.8	1.47	27.5	29	0.65	102	92	128	94
0	82	0	1	0	0	0	0	0	0	0	0	1	0	0	1	0	0	0	0	0	0	22.96	1	0	0	0	0	1	0	0	140	90	36.8	60	24	98	13.58	13.3	273	56.3	12.9	1.07	20.2	22	1.26	193	204	142	105
0	61	0	0	0	0	0	0	0	0	0	0	1	0	0	0	0	0	0	0	0	0	26.03	0	0	1	0	1	0	0	0	119	79	36.4	76	20	96	9.93	14.9	243	50.8	12.7	1.05	24.7	24	0.97	153	195	139	106
0	62	0	0	0	0	0	0	0	0	0	0	1	0	0	0	0	0	0	0	0	0	20.66	0	0	0	0	0	0	0	0	100	60	36.3	136	22	91	13.92	12.9	138	68.3	14.6	1.22	26.4	15	1.09	181	301	138	104
1	68	0	0	0	1	0	0	0	0	0	0	0	0	0	0	0	0	0	0	0	0	20.05	0	0	0	0	0	0	0	0	130	80	36.8	67	18	96	18.93	12.2	177	87.5	13.5	1.13	28.3	6	0.73	152	258	110	76
1	55	1	1	0	0	0	0	0	0	0	0	0	1	1	0	1	0	0	0	0	0	20.76	0	1	0	0	0	0	0	1	150	90	36.5	95	20	100	7.07	14.4	215	78.6	11.9	0.98	21.5	14	0.9	310	221	139	100
1	52	0	0	1	0	0	0	0	0	0	0	0	0	0	1	0	0	0	0	0	0	23.12	0	0	0	1	0	0	0	0	140	90	36.5	106	20	99	8.35	12.3	231	47.7	14.3	1.19	21.7	9	1	183	175	138	106
0	80	1	0	0	1	0	0	0	0	0	0	1	0	0	0	0	0	0	0	1	0	31.83	1	1	0	0	0	0	0	0	110	75	36.4	128	26	85	7.8	10.8	209	62.1	13.8	1.15	19.8	10	1.25	198	398	142	110
0	77	1	0	0	0	0	0	0	0	0	0	1	0	0	0	0	0	0	0	1	0	19.78	0	0	0	0	1	0	0	0	116	71	36.4	76	20	73	10.19	10.8	237	44	14.5	1.2	22.2	23	1.5	252	213	143	111
1	53	1	1	0	0	0	0	0	0	0	0	0	0	1	0	0	0	0	0	0	0	24.91	0	0	0	1	0.4	0.2	0	0	151	94	36	78	20	98	10.4	16.3	258	69.2	12.7	1.06	26.4	10	0.89	272	419	140	106
0	76	0	1	0	0	0	0	0	0	0	0	0	0	0	1	0	0	0	0	0	0	26.88	1	1	0	0	0	0	0	1	124	80	36.8	72	20	96	5.38	13.2	201	48.7	13	1.08	22.6	16	0.85	206	346	142	103
1	61	0	0	0	0	0	0	0	0	0	0	1	0	0	0	0	0	0	0	0	0	18.42	0	0	0	1	0	0	0	0	140	90	36	107	28	80	17.47	14.8	254	57.9	13.7	1.15	26.2	21	1.25	263	406	139	102
0	61	1	0	0	1	0	0	0	0	0	0	1	0	0	1	1	0	0	0	0	0	27.5	0	0	1	0	1	0	0	0	135	86	36.4	65	20	96	8.5	11.8	296	53.7	13	1.08	24.5	18	0.81	253	297	140	103
1	74	0	0	0	1	0	0	0	0	1	0	0	0	0	0	0	0	0	1	0	0	22.7	0	0	0	0	0	0	0	0	119	86	36.4	71	20	96	4.32	13.4	186	60.2	12.3	1.02	23.4	14	0.67	152.6	218.6	140	104
1	66	1	0	0	0	0	0	0	0	0	0	1	0	0	0	0	0	0	1	0	0	27.32	0	0	0	1	1	0	0	0	126	85	36.14	88	20	96	8.53	13.7	201	68.8	15.1	1.26	25.9	13	1.12	128	229	141	109
0	72	0	0	0	0	0	0	0	0	0	0	0	0	0	0	0	0	0	0	0	0	24.17	1	1	0	0	1	0	0	0	118	53	37.8	84	16	97	4.62	6.2	94	51.7	16.9	1.48	27.4	17	1.05	101	93	135	101
0	62	0	0	0	1	0	0	0	0	0	0	0	0	0	0	1	0	0	0	0	0	22.22	0	0	1	0	0	0	0	0	100	60	36.8	55	16	96	6.54	11.1	223	67.8	12.6	1.04	21.6	20	0.99	130	200	134	100
0	72	0	0	0	0	0	0	0	0	0	0	1	0	0	0	0	0	0	0	0	0	18.37	1	0	0	0	0	0	0	0	102	78	36.6	78	20	87	8.35	16.7	191	68.9	12.6	1.04	21.7	16	1.06	184	250	143	108
1	69	1	0	0	1	0	0	0	0	0	0	0	0	0	0	0	0	0	0	0	0	25.32	0	0	0	0	0	0	1	0	145	77	36.5	77	20	96	6.5	13.2	197	57.8	12.08	1.056	24.12	23	1.17	148.8	191.4	138.4	102.6
0	73	1	0	0	1	0	0	0	0	0	0	0	0	0	0	0	0	0	0	0	0	21.46	1	0	0	0	0	0	0	0	140	80	36.4	74	20	96	10.68	12.1	305	64.3	11.3	0.994	23.9	22	0.7	256	172	140	103
1	61	0	1	0	0	0	0	0	1	0	0	1	0	0	0	0	0	0	0	0	0	25.97	0	0	0	1	0	0	0	0	154	88	36.4	69	20	96	4.92	14.2	246	42.7	13.1	1.09	25.52	11	0.97	194	213	141	112
1	58	0	0	0	1	0	0	0	0	0	0	0	0	0	0	0	0	0	0	0	0	28.37	0	0	0.4	1	0	0	0	0	120	80	36.4	78	20	99	9.23	14.3	211	52	13.2	1.1	24	12	0.92	181	153	141	111
1	73	0	0	0	0	0	0	0	0	0	0	1	0	0	0	0	0	0	1	1	0	23.53	1	1	0	0	1	0	0	0	159	76	36.2	96	20	92	5.34	7.5	251	77.7	15.4	1.29	32.2	47	3.38	141	276	139	112
0	68	0	0	0	1	0	0	0	0	0	0	0	0	0	0	0	0	0	0	0	0	24.89	1	1	0	0	0	0	0	0	130	90	36.5	90	23	95	9.07	10.6	362	70.1	13.6	1.13	22.7	15	0.98	178	211	134	98
1	58	1	1	0	0	0	0	0	0	0	0	0	0	0	0	0	0	0	0	0	0	26.8	0	0	0	0	0	0	0	0	126	76	36.2	74	20	96	8.7	14.6	383	62	11.92	1.008	25.3	20	0.97	195.6	173.8	140	105
1	61	0	1	0	0	0	0	0	0	0	0	1	0	0	0	0	0	0	0	0	0	19.95	0	1	0	0	0	0	0	0	107	61	36.3	94	20	98	10.48	12.7	224	70.1	13.2	1.09	23.7	18	0.76	194	168	143	106
0	50	0	0	0	1	0	0	0	0	0	0	0	0	0	0	0	0	0	0	0	0	29.18	0	0	1	0	1	0	0	0	132	85	36.3	60	20	96	9.68	12.5	284	53.1	11.9	0.99	24.4	9	0.58	173.8	171.8	141	107
1	49	1	1	0	0	0	0	0	0	0	0	0	0	0	0	0	0	0	0	0	0	30.07	1	0	1	1	0	0	0	0	120	80	36.3	60	18	96	6.78	14.4	225	57.44	10.72	0.962	40.14	23.2	0.84	176.2	211.6	144	109
1	66	1	0	0	0	1	0	0	0	0	0	0	0	0	0	0	0	0	0	0	0	26.97	0	0	0	1	1	0	0	0	139	69	36.5	72	20	96	8.42	15.1	178	67.4	15	1.24	30.1	20	1.16	162	62	140	104
0	78	0	1	0	0	1	0	0	0	0	0	1	1	0	1	1	0	0	0	0	0	24.93	0	0	0.4	0	0	0	0	0	156	90	36.3	69	20	97	7.49	12.7	203	73.9	12	0.99	19.5	20	0.94	272	177	140	104
1	61	1	0	0	0	0	0	0	0	0	0	1	0	0	0	0	0	0	0	0	0	22.08	0	0	0	1	0	0	0	0	161	110	36.5	73	18	96	7.55	13	272	58.4	11.5	0.95	21.9	19	0.78	191	59	138	104
1	74	0	0	0	1	0	0	0	0	0	0	0	0	0	0	0	0	0	0	0	0	21.79	1	0	0	0	0	1	0	1	159	50	36.4	64	22	96	7.45	13.7	198	61.8	13.7	1.15	26.7	17	1.31	188	189	143	104
1	42	1	1	0	0	0	0	0	0	0	0	0	0	0	0	0	0	0	0	0	0	24.45	0	1	1	1	0	0	0	0	160	72	36.5	77	20	96	12.16	12.6	195	76.1	11.94	1.034	24.16	11	0.84	146.6	128.8	137	103
1	42	1	0	0	0	0	0	0	1	0	0	1	0	1	0	0	0	0	0	0	0	23.94	0	0	0	1	0	0	0	0	100	70	36	60	20	98	10.59	14.5	229	74	13	1.08	26.9	18	0.79	231	192	134	100
1	51	1	0	0	1	0	0	0	0	0	0	0	0	0	0	0	0	0	0	0	0	23.95	1	0	0	0	1	0	0	0	131	93	36.7	78	20	96	6.37	15.7	225	61.7	12.1	1	22.8	10	0.82	130	177	143	106
1	47	1	1	0	0	0	0	0	0	0	0	0	1	1	0	0	0	1	0	0	0	21.07	0	0	0	1	0.2	0	0	0	120	70	36.3	76	20	98	14.98	14.7	302	75.3	12.3	1.03	23	13	0.89	199	288	141	105
0	73	1	0	0	1	0	0	0	0	0	0	1	1	0	0	0	0	0	0	0	0	22.12	0	0	0	0	0	0	0	0	156	77	36.4	65	20	96	6.63	12	32	59.2	12.6	1.05	21.1	14	0.63	145	104	143	108
0	78	1	1	0	0	0	0	0	0	0	0	0	0	1	0	0	0	0	0	0	0	23.23	0	0	0	0	0.4	0.2	0	0	156	79	36.6	67	20	98	9.06	12.5	257	66.5	13.3	1.11	21.5	12	0.61	176	207	143	110
1	63	0	0	0	0	0	0	0	0	0	0	0	0	0	0	0	0	0	0	0	0	25.97	1	0	0	1	0	0	0	0	95	61	36.3	73	20	96	8.45	14.8	209	31.2	13.1	1.09	27.3	11	0.92	206	178	140	105
1	67	1	1	0	0	0	0	0	0	0	0	1	0	0	0	0	0	0	0	0	0	26.3	1	0	0	1	0	0	0	1	141	87	36.2	76	20	96	6.69	13.9	259	57.8	12.6	1.04	29.7	16	0.85	208	230	141.4	105.8
1	18	0	0	0	1	0	0	0	0	0	0	0	0	0	1	0	0	0	1	0	0	27.78	0	0	0	0	0	0	0	0	120	80	36.3	80	20	96	9.16	13.3	250	68.1	13.3	1.11	25.9	13	0.89	162	239	137	105
1	41	1	1	0	0	0	0	0	0	0	0	0	0	0	0	1	0	0	0	0	0	23.46	1	0	1	1	0	0	0	0	120	74	36.3	86	20	96	6.86	14.4	234	66.8	12.1	1.01	25.6	13	0.84	154	194	140	105
1	42	1	1	0	0	0	0	0	0	0	0	0	0	0	0	1	0	0	0	0	0	23.46	1	0	1	1	1	0	0	0	146	89	36.3	74	20	96	5.33	14.9	223	43.4	11.9	0.98	25.8	14	0.84	174	70	140	105
1	74	0	0	0	1	0	0	0	0	0	0	1	0	0	0	0	0	0	0	0	0	21.83	0	1	0	1	0	0	0	0	124	56	36.3	58	22	88	7.18	6.9	225	77.8	14.1	1.17	21.1	19	1	197	188	140	111
0	94	0	0	0	1	0	0	0	0	0	0	1	0	0	0	1	0	0	0	0	0	23.31	1	1	1	0	1	1	0	0	160	100	36.1	98	26	94	13.06	9.9	235	45.1	13.9	1.15	25.4	25	1.73	185	95	123	88
1	83	0	0	0	1	0	0	0	0	0	0	1	0	1	0	0	0	0	0	1	0	24.782	1	0	0	0	0	0	0	0	129	78	36.4	65	20	95	7.71	13.5	197	78	14.9	1.23	31.3	12	0.94	150	62	137	107
1	58	1	0	0	1	0	0	0	0	0	0	0	1	0	1	0	0	0	0	0	0	24.74	0	0	0	1	0.4	0	0	0	132	76	36.3	74	20	98	14.31	16	334	37.7	12.1	1.01	21.5	17	0.9	214	93	140	105
0	63	0	0	0	0	0	0	0	0	0	0	0	0	0	0	0	0	0	0	0	1	20.13	0	0	0	1	0	0	0	0	135	87	36.9	96	22	96	7.51	13.5	258	75.1	11.7	0.97	26.5	6	0.44	205	105	140	109
1	77	1	1	0	0	0	0	0	0	0	0	0	0	0	0	0	0	0	0	0	0	20.83	1	0	0	1	1	0	0	0	147	73	36.4	66	19	96	4.84	10	260	52.6	14.2	1.19	26.1	16	0.78	111	90	137	104
0	81	0	1	0	0	0	0	0	0	0	0	1	0	0	0	0	0	0	0	0	0	36.396	0	0	0	0	0	0	0	0	128	65	36.4	80	20	95	6.71	10.7	308	63.1	13.5	1.13	23.4	11	0.63	141	84	144	110
1	68	1	1	0	0	0	0	0	0	0	0	0	0	0	0	0	0	0	0	0	0	38.35	1	0	0	1	0	0	0	0	116	67	36.4	60	20	96	6.02	16.1	180	39.9	10.76	0.986	22.06	12	0.85	168	216.4	140.2	102.8
0	85	1	0	0	1	0	0	0	0	0	0	0	0	0	0	0	0	0	0	0	0	20.81	1	0	0	0	0	0	0	0	123	80	36.5	70	21	96	4.23	13.4	195	52.82	11.8	0.98	25	15	0.86	181	111	131	98
1	86	1	0	0	0	0	0	0	0	0	0	1	0	0	0	0	0	0	0	0	0	22.89	0	0	0	1	1	0	0	0	100	60	36.5	94	24	80	9.59	13	186	33.6	13.1	1.14	23.6	22	1.05	178	117	140	107
1	58	1	0	0	0	1	0	0	1	0	0	1	1	0	0	0	0	0	0	0	0	20.83	1	1	0	1	0	0	0	0	126.2	79.4	36.204	77.2	20	96	8.16	9.6	338	63.7	12.4	1.02	32.4	23	1.42	136	162	138	107
1	57	0	0	0	0	1	0	0	0	0	0	0	0	0	0	0	0	0	0	0	0	20.83	1	1	0	1	0	0	0	0	101	70	36.6	100	21	97	4.24	7.8	105	55.4	18.2	1.5	156	13	1.05	117	72	139	104
1	76	0	0	0	1	0	0	0	0	0	0	1	0	0	0	0	0	0	1	0	0	22.27	1	0	0	0	0	1	0	1	140	90	37.4	84	20	99	19.79	13.6	292	84.3	13.8	1.14	23	20	0.98	144	110	137	104
1	71	0	0	0	0	0	0	0	0	0	0	1	0	0	0	0	0	0	1	0	0	21.16	1	0	0	1	0	0	0	0	150	79	36.5	76	20	99	6.31	11.1	76	82.5	14.3	1.18	29	40	6.39	159	81	134	99
1	64	0	0.6	0	0.4	0.2	0	0	0	0	0	0	0	0	0.2	0	0	0	0	0	0	16.16	0	0	0	1	0	1	0	1	134	78	36.4	85	16	96	7.1	11.9	170	60.94	13.2	1.09	36.5	33	0.87	168.8	58	137.4	103.8
1	80	0	0	0	1	0	0	0	0	0	0	1	0	0	0	0	0	0	0	1	0	22.7	0	0	0	1	0.6	0	0	0.2	112	67	36.3	71	18	98	8.4	14.8	258	62.6	14.9	1.23	27.6	13	0.92	149	90	133	102
0	79	1	0	0	0	0	0	0	0	0	0	1	0	0	0	0	0	0	1	0	0	23.63	1	1	0	0	0	0	0	0	148	61	36.4	81	16	91	4.9	11	27	78.4	11.1	0.92	16.2	17	0.93	168	140	137	105
0	86	0	0	0	0	0	0	0	0	0	0	0	0	0	0	0	0	0	0	0	0	40.358	1	0	0	0	0.4	0	0.2	0.2	151	63	36.4	55	18	93	5.9	11.8	309	77.7	12.7	1.05	25.9	35	1.22	242	305	137	106
1	40	0	0	1	0	0	0	0	0	0	0	0	0	1	0	0	0	0	0	0	0	26.12	0	1	1	0	0	0	0	0	122	75	36.3	91	18	95	13.02	16.2	259	77.4	11.9	0.98	23.3	14	0.88	146	89	135	101
0	74	1	0	0	0	0	0	0	0	0	0	1	0	0	0	0	0	0	0	0	0	23.73	1	0	0	0	0	0	0	0.2	154	91	36.1	97	18	95	5.57	12.7	233	64.6	11.9	0.98	22.7	13	0.55	204	64	141	108
1	77	1	1	0	0	0	0	0	0	0	0	0	1	1	0	0	0	1	0	0	0	26.3	1	0	0	1	0	0	0	0	130	70	36.4	90	20	98	9.73	15.5	255	75	13.4	1.11	25.5	11	0.84	143	64	138	104
1	55	1	1	0	0	0	0	0	0	0	0	1	1	0	0	0	0	0	0	0	0	24.8	0	0	0	0	0	0	0	0	120	80	37.6	100	20	96	8.08	15.6	187	69.2	12.4	1.02	24.2	14	1.35	169	94	137	104
1	59	1	0	0	1	0	0	0	0	0	0	0	0	0	1	0	0	1	0	0	0	24.21	0	1	0	1	0	0	0	0	110	70	36.4	77	15	100	14.23	12.5	298	78.3	12.9	1.07	23.4	13	0.91	201	66	135	101
0	88	0	0	0	0	0	0	0	0	0	0	1	0	0	0	0	0	0	1	1	0	29.938	0	0	0	0	0	0	1	0	111	67	36.5	88	20	95	7.15	13.4	242	67.6	12.2	1.01	23.6	12	0.71	187	154	133	101
1	56	1	0	0	1	0	0	0	0	0	0	1	0	0	1	0	0	0	0	0	0	21.21	0	0	0	0	0	0	0	0	111	65	36.5	61	18	96	6.41	13.3	303	59.5	11.6	0.96	24	21	0.88	221	68	136	103
0	57	0	0	0	1	0	0	1	0	0	0	0	0	0	0	0	0	0	1	0	0	30.11	0	0	0	0	0	0	0	0	110	70	36.6	81	20	94	11.04	13.9	164	79.6	11.6	0.96	19.4	11	0.78	202	80	137	103
1	67	1	0	0	1	0	0	0	0	0	0	1	0	0	0	0	0	0	0	0	0	26.26	0	0	0.2	0	0.6	0	0	0	169	70	36.2	51	20	96	9.11	14.5	185	61.14	11.78	1.02	23.44	18	0.86	170.8	188.4	138	106
1	75	1	1	0	1	0	0	0	0	0	0	1	0	0	0	0	0	1	0	0	0	22.35	1	0	0	1	0	1	0	0	125	77	36.5	70	18	96	7.77	15.6	164	60.7	12.5	1.03	24.6	15	1.26	164	73	135	100
1	68	1	1	0	0	0	0	0	0	0	0	0	1	0	0	0	0	0	0	0	0	29.69	1	1	0	0	0	0	0	0	114	64	36.4	67	22	96	6.6	13.6	187	55.42	11.5	1	24.2	17	1.06	137	72	137	108
1	31	0	0	0	0	0	0	0	1	0	0	1	0	1	0	0	0	0	0	0	0	38.59	0	0	0	0	0	0	0	0	128	75	36.1	73	20	95	16.12	15.8	170	63	13	1.07	23.3	12	0.88	183	70	134	97
1	63	1	1	0	0	0	0	0	0	0	0	0	0	0	0	0	0	0	0	0	0	23.25	0	1	0	0	1	0	0	0	130	83	36.5	74	20	96	7.94	15.6	219	74.2	12	0.99	24	15	0.88	145	92	134	99
1	68	1	1	0	0	0	0	0	0	0	0	0	0	1	1	0	0	0	0	0	0	28.65	1	1	0	0	1	0	0	0	140	75	36.4	67	20	98	7.04	10.2	165	61.3	14.2	1.17	31.2	64	5.4	115	92	132	99
1	75	0	0	0	0	0	0	0	0	0	0	1	0	0	0	0	0	0	0	0	0	24.22	1	1	0	1	0	0	0	0	144	66	36.6	96	20	80	10.7	11.4	198	82.5	12.6	1.04	21.4	30	1.55	220	49	140	111
0	72	1	0	0	0	0	0	0	0	0	0	0	0	1	0	0	0	1	0	0	0	22.03	1	1	0	0	0	1	0	0	120	80	36.5	82	20	94	5.87	13.1	220	55.6	13	1.07	23.4	16	0.65	151	110	137	101
1	79	0	0	0	0	0	0	0	0	0	0	1	0	0	0	0	0	0	0	0	0	24.22	1	0	0	0	1	1	0	0	104	65	36.2	82	22	88	9.57	14.1	176	38.1	11.8	1.03	27.1	23	1.66	197	52	145	114
0	66	0	0	0	0	0	0	0	1	0	0	0	0	0	0	0	0	0	0	0	0	23.11	0	0	0	0	0	0	0	0	141	89	36.5	74	20	80	6.72	11	180	68.6	11.9	0.98	24.2	18	0.67	170	171	140	103
1	59	1	1	0	1	0	0	0	0	0	0	0	0	0	1	0	0	0	0	0	1	25.42	1	1	1	1	1	0	0	0	140	90	36.8	75	20	99	13.21	15.4	291	47.4	12.4	1.02	25.8	28	0.97	183	90	138	105
0	61	1	1	0	0	0	0	0	0	0	0	0	0	1	0	0	0	1	0	0	0	23.71	0	0	0	0	0	0	0	0	130	80	36.6	65	20	97	11.31	12.7	208	72.7	12.2	1.01	20.9	18	0.74	218	84	138	105
0	62	1	0.2	0.2	0.2	0.2	0	0	0.2	0	0.2	0.4	0.2	0	0.2	0	0	0	0	0	0	26.2	0	0	0	0	1	0	0	0	130	80	36.6	65	20	96	5.72	11.8	180	48.8	11.4	0.99	21.3	20	0.81	152	86	137	108
1	42	1	0	0	1	0	0	0	0	0	0	1	0	0	1	0	0	0	0	1	0	25.38	0	0	0.2	1	0.8	0.2	0	0	104	81	36.4	91	14	92	12.45	18.5	232	74.6	11.8	0.98	24.2	12	1.02	194	114	132	95
0	77	1	0	0	0	0	0	0	0	0	0	0	0	0	0	1	0	0	0	0	0	22.22	1	1	0	0	1	0	0	0	130	60	36.1	100	20	89	14.28	13.1	137	82.5	18	1.58	38.6	22	1.18	173	95	135	103
1	38	0	0	0	1	1	0	0	0	0	0	0	0	0	0	0	0	0	0	0	0	22.45	0	0	0	1	0.2	0	0	0	149	69	36.1	66	13	98	6.47	16.7	272	56.96	12.5	1.03	27.1	9	1.14	215	73	137	105
1	77	1	0	0	1	0	0	0	0	0	0	0	1	0	0	0	0	0	0	0	0	21.65	0	1	0	0	1	0	0	0	117	63	36.5	76	19	96	6.1	12.4	124	47.2	12.12	1.044	24.12	27	1.31	154.8	27	139.2	109.4
1	85	0	0	0	0	0	0	0	0	0	0	1	0	0	1	0	0	0	0	0	0	18.52	1	0	1	0	0	0	0	0	151	81	36.6	83	20	97	11	16.2	377	80.4	12.7	1.05	25.6	20	0.87	155	71	137	105
1	81	0	0	0	0	0	0	0	0	0	0	1	0	0	0	0	0	0	0	1	0	26.83	1	0	0	0	1	1	0	0	155	91	36.5	77	22	98	7.2	14.9	141	55.6	13	1.07	20.7	15	0.79	186	52	137	106
0	84	1	0	0	1	0	0	0	0	0	0	1	0	0	0	0	0	0	0	0	0	23.23	1	0	0	0	0	0	0	0	85	57	36.6	146	24	98	20.53	7.3	169	78.7	12.3	1.02	18.3	37	1.21	114	48	131	104
0	76	1	0	0	0	0	0	0	0	0	0	1	0	0	0	0	0	0	1	1	0	23.44	0	1	0	0	0	0	0	0	120	80	38.2	110	20	85	15.64	9.9	480	80.8	14.8	1.22	27.3	27	1.5	118	148	133	102
0	83	1	0	0	1	0	0	0	0	0	0	0	0	0	0	0	0	0	1	0	0	16.89	0	1	0	0	1	0	1	0	170	89	36.3	73	20	96	4.9	11.5	342	39.3	19	1.57	30.1	9	0.4	73	75	134	101
1	75	0	0	0	0	0	0	0	0	0	0	1	0	0	0	0	0	0	0	0	0	27.89	1	1	0	0	1	0	0	0	176	91	36.4	58	24	90	8.29	11.6	387	74.1	18.8	1.55	32.2	21	1.06	197	164	136	99
0	82	0	0	0	0	0	0	0	0	0	0	1	0	0	0	0	0	0	0	0	0	22.22	0	0	0	0	1	0	0	0	140	80	36.5	80	24	99	10.38	10.4	545	79	14.1	1.17	19.7	38	1.94	138	77	139	110
1	53	0	1	0	0	0	0	0	0	0	0	1	0	0	1	0	0	1	0	0	0	20.76	0	1	0	0	0	0	0	0	101	56	36.3	80	20	98	6.87	8	23	70.7	13.8	1.14	23.1	14	0.82	117	74	132	101
0	34	0	0	0	0	0	0	0	1	0	0	1	0	0	0	0	0	0	0	0	0	16.99	0	0	0	1	0	0	0	0	95	57	36.3	64	20	96	8.37	11.9	194	58.3	12	0.99	22	10	0.7	140	56	141	102
1	55	0	0	0	1	0	0	0	0	0	0	1	0	0	0	1	0	0	0	0	0	25.3	0	1	1	0	0	0	0	0	116	55	36.1	34	16	96	6.93	14.2	261	55.7	12.9	1.07	26.2	20	0.97	140	60	141	106
1	56	1	1	0	0	0	0	0	0	0	0	0	0	1	0	0	0	1	1	0	0	26.42	0	1	0	1	0	0	0	0	110	70	36.8	63	15	96	11.22	15.1	260	66.9	14.6	1.21	141.7	10	0.75	245	138	139	106
1	48	1	1	0	0	0	0	0	0	0	0	0	0	0	0	0	0	0	0	0	0	25.06	0	0	1	0	1	0	0	0	141	102	36.2	69	18	96	9.6	15.9	226	63.7	12.2	1.01	26.5	8	0.83	164	90	139	103
1	62	1	0.8	0	0.2	0.2	0	0	0	0	0	0.2	0.4	0.2	0	0	0	0	0	0	0	24.31	1	0	0	0	0	0	0	0	134	74	36.5	70	20	96	4.95	13.5	184	41	11.56	1.01	26.54	14	0.76	185	131.6	138	103.6
0	87	0	0	0	1	0	0	0	0	0	0	0	0	0	0	0	0	0	0	0	0	15.22	0	0	1	0	1	1	0	0	90	58	36.6	150	18	95	4.88	10.2	249	60.5	13.5	1.12	18.8	32	1.26	131	101	133	98
1	47	1	0	0	0	0	1	0	0	0	0	0	1	1	1	0	0	0	0	0	0	25.23	0	0	0	0	0	0	0	0	120	70	36.3	95	20	96	14.24	16.3	292	50	11.5	0.95	22.2	15	0.84	286	86	138	102
1	82	1	0	0	1	0	0	0	0	0	0	1	0	0	0	0	0	0	0	0	0	26.26	1	1	0	0	0	0	0	0	100	60	36.3	75	24	99	10.61	13.2	170	73.1	14.8	1.22	25.4	44	1.62	142	100	139	103
0	64	0	1	0	0	0	0	0	0	0	0	0	0	0	0	0	0	0	0	0	0	22.43	1	0	0	0	1	0	0	0	121	78	36.5	71	20	96	7.57	12.4	314	46.6	12.6	1.04	20.98	19	0.76	191	90	140	105
1	84	0	0	0	1	0	0	0	0	0	0	0	0	0	0	0	0	0	0	0	0	18.59	0	0	0	0	0	0	0	0	111	79	36.2	91	20	96	19.18	13.9	245	89.6	11.5	1	22.4	8	0.62	214	101	105	74
0	88	0	0	0	1	0	0	0	0	0	0	0	0	0	0	0	0	0	0	0	0	22.22	1	0	0	0	0	0	1	0	90	60	36	96	20	98	11.07	14.3	336	75.8	12.2	1.01	22.1	20	0.62	196	77	128	92
0	84	0	0.6	0	0.2	0	0	0	0	0	0	0.4	0	0.6	0.2	0.2	0	0.2	0	0	0	27.34	1	1	0	0	0	0	0	0	100	60	36.2	78	22	99	14.66	9.5	305	79.5	13.1	1.08	24.4	61	3.86	225	102	130	102
1	64	0	0	0	0	0	0	0	0	0	0	1	0	0	0	0	0	0	0	0	0	21.04	0	0	0	1	0	0	0	0	140	70	36.5	66	20	96	7.64	11.6	222	55.7	12	0.99	22.4	11	0.86	149.4	131.2	144	112
1	53	0	0	0	1	0	0	0	0	0	0	1	0	0	0	0	0	0	0	0	0	25.78	0	0	0.2	1	0.4	0.2	0	0.2	198	130	36.2	84	20	96	7.22	20.1	157	58.22	11.5	0.95	26.08	13	1.25	246	86	141	104
0	60	0	0	0	1	0	0	0	0	0	0	0	0	0	0	0	0	0	0	0	0	21.52	0	1	1	0	1	0	0	0	121	77	36.4	70	17	96	6	9.9	245	53.2	12.9	1.07	24	23	0.86	108	64	135	102
1	45	0	0	0	1	0	0	0	0	0	0	1	0	0	0	1	0	0	0	0	0	24.22	0	0	0	1	0.4	0.2	0	0	51	24	36.2	132	22	90	8.6	15.3	112	73.7	17.3	1.43	29.4	55	1.79	135	43	131	101
1	57	1	1	0	0	0	0	0	0	0	0	0	0	1	0	0	0	0	0	0	0	23.8	0	0	1	1	0	0	0	0	140	80	37.5	77	15	99	8.28	14.6	259	71.1	11.6	0.96	22.6	17	0.88	254	100	136	100
1	66	0	0	1	1	0	0	0	0	0	0	1	0	0	1	1	0	0	0	0	0	28.41	1	1	0	0	0	0	0	0	140	90	38.1	107	23	85	15.48	15.8	175	81.7	13.4	1.11	28.8	31	1.41	151	79	135	99
1	62	1	0	1	1	0	0	0	0	0	0	0	0	0	1	0	0	0	0	0	0	24.22	1	0	1	1	0	0	0	0	110	70	36.7	66	16	99	12.85	14.8	219	76.1	12.6	1.04	23.9	15	1.05	107	86	138	104
0	61	1	0	0	0	1	0	0	1	0	1	0	1	0	0	0	0	1	0	0	0	24.51	0	0	0	0	1	0	0	0	143	81	36.5	75	20	99	8.28	13.8	276	64.6	12	0.99	24.7	11	0.58	176	67	141	107
1	72	0	0	0	1	0	0	0	0	0	0	1	0	0	0	0	0	0	1	0	0	22.99	1	1	0	0	0	0	0	0	123	65	36.5	80	20	99	6.29	14.6	127	53.7	12.6	1.04	27.8	16	0.79	133	65	131	96
1	59	0	0	0	0	0	0	0	0	0	0	1	0	0	0	0	0	0	0	1	0	26.15	0	0	0	0	0.4	0	0	0	179	84	36.6	68	20	96	9.5	12.4	304	55.42	11.88	1.026	22.06	11	0.76	170.4	149.4	137	104
1	51	1	0	1	1	0	0	0	0	0	0	0	0	0	0	0	0	0	0	0	0	30.1	0	0	0.4	1	0.2	0	0	0	115	69	36.6	92	18	99	12.39	17.4	195	43.5	12.1	1	26.8	14	0.81	183	62	146	110
1	82	1	0	0	1	0	0	0	0	0	0	0	0	0	1	0	0	0	0	0	0	40.39	1	0	0	0	0	0	0	0	140	83	36.7	69	16	99	8.28	14.2	176	64.7	13	1.07	24.5	17	1.24	110	81	133	98
1	54	1	1	0	0	0	0	0	0	0	0	0	0	0	0	0	0	0	0	0	0	29.58	1	0	1	1	0	0	1	0	146	89	36.4	81	20	96	6.93	14.8	233	48.3	11.7	0.97	26.3	14	0.84	196	74	136	105
1	70	0	0	0	1	0	0	0	0	0	0	1	0	0	0	0	0	0	0	0	1	24.34	0	1	0	1	0	0	0	0	100	60	36.9	106	21	99	12.59	16.3	279	80.2	12.7	1.05	26.5	29	1.16	173	81	139	100
1	57	1	0	0	1	0	0	0	0	0	0	1	0	0	0	0	0	0	0	0	0	21.63	1	1	0	1	1	0	0	0	179	92	36.8	97	20	94	4.86	11.6	172	70	13.5	1.12	28.2	18	5.8	128	68	137	97
1	58	1	1	0	0	0	0	0	1	0	0	0	0	1	0	0	0	0	0	0	0	21.63	1	1	0	1	1	0	0	0	140	70	36.4	93	20	97	6.26	12.8	196	71.1	11.6	1.01	21.8	24	5.95	142	54	134	98
0	71	0	1	0	0	0	0	0	0	0	0	0	0	0	0	0	0	0	0	0	0	23.31	0	0	0	0	0	0	0	0	122	65	36.5	68	20	97	6.21	12.1	306	28.5	12.6	1.04	26	23	0.53	232	106	137	103
1	69	1	0	1	0	0	0	0	0	0	0	0	0	0	0	0	0	0	0	0	0	24.22	0	0	0	0	0	0	0	0	154	87	36.6	70	20	96	6.1	15.7	246	56.5	12.4	1.02	24	18	0.93	202	164.4	137	103
0	76	1	1	0	0	0	0	0	0	0	0	0	0	1	0	0	0	1	0	0	0	26.67	0	0	0	0	0	0	0	0	120	80	36.5	81	20	96	6.53	14.6	202	58.2	12.2	1.01	27.1	16	0.9	211	85	143	104
1	63	0	0	0	0	0	0	0	0	0	0	1	0	0	0	0	0	0	0	1	0	23.94	0	0	0	1	0	0	0	0	80	50	36.3	140	23	87	5.48	16.9	155	68.7	18.8	1.55	27.4	72	4.73	66	69	131	105
1	70	1	0	0	1	0	0	0	0	0	0	1	0	0	0	0	0	0	0	0	0	24.8	0	1	0	0	1	0	0	0	150	100	36.6	100	19	96	8.34	16.2	231	53	11.2	0.97	25.9	29	1.34	147	74	140	96
1	68	0	1	0	0	1	0	0	0	0	0	0	0	0	0	1	0	0	0	0	0	24.3	1	0	0	0	1	0	0	0	104	76	36.4	143	17	97	8.36	13.2	275	62	13.1	1.08	21.6	19	0.95	120	117	141	106
0	65	0	0	0	0	0	0	0	0	0	0	0	0	0	0	0	0	0	0	0	0	25.59	1	0	0	0	0	0	0	0	151	74	36	78	17	96	5.14	10.5	189	59.9	13.1	1.08	25.1	19	1.22	128	100	139	108
1	63	1	0	0	1	0	0	0	0	0	0	0	1	0	0	0	0	0	0	0	0	21.27	0	0	0	0	0	0	0	0	158	100	36.52	96	20	96	8.93	16.3	306	55.9	11.4	0.94	24.4	22	0.82	143	58	137	100
0	85	0	0	0	0	0	0	0	0	0	0	1	0	0	0	0	0	0	0	1	0	20.41	1	0	0	0	0	1	0	0	120	80	36.8	79	16	99	18.32	10.3	430	83.9	13.4	1.11	19.7	18	0.84	166	81	143	107
1	88	0	0	0	0	0	0	0	0	0	0	1	0	0	0	0	0	0	1	1	0	19.49	0	1	0	0	0	0	0	1	128	93	36.3	108	22	95	10.92	10.4	384	91	15.5	1.28	28.2	22	0.59	83	112	136	105
0	59	0	0	0	1	0	0	0	0	0	0	0	0	0	0	0	0	0	0	0	0	31.09	0	0	0.2	0	0.4	0	0	0	118	66	36.5	71	18	96	5.16	13.2	220	52.6	12.7	1.05	22.2	18	0.51	270	108	137	102
0	62	0	0	0	1	0	0	0	0	0	0	0	0	0	0	1	0	0	0	0	0	26.57	1	1	0	0	0	0	0	0	185	84	36.4	84	24	98	6.21	13.9	260	39.5	12.1	1	22.4	14	0.48	126	102	139	108
1	57	1	1	0	0	0	0	0	0	0	0	0	0	0	0	0	0	0	0	0	0	21.11	0	0	0	1	0	0	0	0	119	80	36.4	60	20	96	6.32	13	326	55.1	11.3	0.98	25.9	16	0.87	210	72	136	102
0	70	1	1	0	0	0	0	0	0	0	0	0	0	0	0	0	0	0	0	0	0	21.37	1	0	0	0	1	0	0	0	159	77	36.3	60	20	99	4.44	12.2	228	53.6	11.8	0.98	22.2	12	0.49	131	80	141	106
1	70	0	1	0	1	0	0	0	0	0	0	1	0	0	0	0	0	0	0	1	0	33.062	1	1	0	0	0	1	0	0	141	83	36.34	83.8	19.6	96	11.62	12.3	270	80.1	13.5	1.12	28.9	19	1.53	209	86	128	96
1	66	1	0	0	1	0	0	0	0	0	0	1	1	0	0	0	0	0	0	0	0	26.45	0	0	0	0	0	0	0	0	151	78	36.2	92	20	96	6.47	14.6	264	67.7	13.2	1.09	26.5	10	0.87	308	86	139	103
1	76	1	0	0	0	0	0	0	0	0	0	1	0	0	0	0	0	0	0	0	0	22.49	1	1	0	0	0	0	0	0	157	79	36.5	66	22	93	6.51	13.6	175	76.8	14.4	1.19	33.2	12	0.68	146	64	136	104
1	48	0	0	0	1	0	0	0	0	0	0	0	0	0	0	0	0	0	0	0	0	26.73	0	1	0	1	0	0	0	0	157	105	38	123	22	96	12.24	20.8	248	73.9	12.3	1.02	28.8	8	0.98	182	104	134	100
1	61	1	0	0	1	0	0	0	0	0	0	0	0	0	1	1	0	0	0	0	0	23.18	1	1	0	1	0	0	0	0	118	69	36.4	76	18	99	13.53	14.8	243	58.4	11.6	0.96	21.4	10	0.74	131	43	139	100
1	71	1	0	0	0	0	0	0	0	0	0	0	0	0	0	0	0	0	0	0	0	39.906	0	0	0	0	0	0	0	0	130.8	78.2	37.22	87.8	20	96	10.06	13.6	214	58.22	12	0.99	23.56	17	1.34	163	101	132	97
1	59	0	0	0	0	0	0	0	0	0	0	1	1	0	0	0	0	0	0	0	1	24.02	0	0	0	1	0	0	0	0	149	99	36.5	74	20	96	8.99	14.7	273	58.9	12.32	1.05	26.08	11	0.76	147	141.2	138.6	105
0	59	1	0	0	1	0	0	0	0	0	0	1	1	0	0	0	0	0	0	0	0	29.72	0	0	0	0	1	0	0	0	158	93	36.1	72	20	96	7.81	13.2	256	57	11.5	0.97	21.6	16	0.69	132	87	142	109
1	54	1	1	0	0	0	0	0	0	0	0	1	0	0	0	0	0	0	0	0	0	21.22	1	0	0	1	0	0	0	0	173	93	36.5	97	25	96	16.95	17.1	228	85.5	12.7	1.05	24	8	0.87	224	129	132	98
1	49	0	0	0	0	0	0	0	0	0	0	1	0	0	0	0	0	0	0	0	0	27.41	1	0	0	1	0	1	0	0	140	100	36.3	80	16	98	6.47	15.7	133	41.7	13.4	1.17	26.9	13	0.93	156	46	137	105
0	81	0	0	0	1	0	0	0	0	0	0	0	0	0	0	0	0	0	0	0	0	23.56	1	1	0.2	0	0	0	0	0	162	99	36.6	73	20	96	6.47	12.6	243	55.3	13.8	1.14	26.8	8	0.7	196	60	143	100
1	72	0	0	0	1	0	0	0	0	0	0	0	0	0	0	0	0	0	0	0	0	28.09	0	0	0	0	0	1	0	0	133	88	36	87	20	98	7.49	16.4	187	55.5	17.6	1.45	32.7	22	1.18	127	83	137	105
1	80	1	0	0	0	0	0	0	0	0	0	1	0	0	0	0	0	0	0	0	0	18.07	1	0	0	0	0	0	0	0	120	47	36.2	90	18	89	24.7	10.8	456	80	13.1	1.14	28.2	23	0.91	146	49	131	101
1	53	1	0	0	1	0	0	0	0	0	0	1	0	0	0	0	0	0	0	0	0	18.55	1	1	1	1	1	1	0	0	105	56	36	89	18	100	5.45	14.5	306	38.4	12.4	1.02	23.9	15	0.79	204	65	137	101
1	66	0	0	0	1	0	0	0	0	0	0	0	0	0	0	0	0	0	0	0	0	29.76	1	1	0	0	0	0	0	0	141	80	36.6	86	18	95	8.87	16	184	52.7	13.9	1.15	21.4	15	1.27	134	680	140	107
0	76	1	0	0	1	0	0	0	0	0	0	0	0	0	0	0	0	0	0	0	0	22.43	1	1	0	1	0	0	0	0	154	70	36.3	86	20	96	5.35	10.4	224	44.1	12.1	1.05	25.8	24	0.84	194	56	139	106
1	56	1	0.2	0	0.4	0	0	0	0	0	0	0.8	0	0	0	0	0	0	0.4	0.6	0	20.03	1	1	0	0	0	0	1	0	154	78	36.4	114	16	96	10.44	13.1	233	84.4	15.5	1.36	140	45	9	162	111	136	99
1	63	1	1	0	0	0	0	0	0	0	0	0	0	0	0	0	0	0	0	0	0	24.86	0	1	0	0	0	0	0	0	141	50	36.4	86	17	96	8.02	11.8	226	51.9	11.9	1.04	25	15	1.06	189	60	140	103
1	67	1	0	0	0	1	0	0	0	0	0	0	0	0	0	0	0	0	0	0	0	24.17	1	1	0	0	0	0	0	0	100	60	36	79	18	95	11.6	8.5	245	88.6	14.7	1.28	28.3	45	4.04	104	150	125	99
1	71	0	0	0	0	0	0	0	0	0	0	0	0	0	0	0	0	0	0	0	0	16.85	1	0	0.2	0	0	0	0	0	110	70	36.4	89	20	99	3.41	9.9	112	35.1	12.8	1.12	27.9	27	4.77	132	104	136	96
1	87	0	0	0	1	0	0	0	0	0	0	0	0	0	0	0	0	0	0	0	0	17.04	0	0	0	0	0	0	0	0	128	85	36.5	114	28	96	12.9	13.8	246	86.7	15.6	1.36	24.1	25	0.93	128	83	136	105
0	76	0	0	1	1	0	0	0	0	0	0	1	0	0	0	0	0	0	0	0	1	22.43	1	0	0	0	0	0	0	0	132	82	36.2	77	18	95	9.5	12.9	216	78.3	10.9	0.95	25.4	12	0.58	189	68	139	110
1	54	1	1	0	0	0	0	0	0	0	0	0	0	0	0	0	0	0	0	0	0	25.8	1	0	0	0	1	0	0	0	140	83	36.3	58	22	96	4.19	14.3	209	61.18	12.28	1.054	25.52	17	0.89	137	100	138	101
0	52	0	0	1	0	0	0	0	0	0	0	0	0	0	0	0	0	0	0	0	0	27.76	1	0	1	0	1	0	0	0	123	70	36.2	71	20	96	6.01	13.6	167	65.1	12.5	1.09	27.8	15	0.84	264	56	135	99
1	65	0	0	0	0	0	1	0	0	0	0	0	0	0	0	1	0	1	0	0	0	22.68	0	0	0	0	0	0	0	0	120	80	36.7	82	20	96	15.87	14.8	176	71.4	11.5	1	26.2	25	1.45	198	98	135	104
1	80	0	0.2	0	0.6	0.2	0	0	0.2	0	0	0	0.4	0	0.2	0.2	0	0	0	0	0	26.9	0	0	0	0	0	0	0	0	124	72	36.2	96	20	96	4.92	14.3	143	78.4	17.1	1.48	37.2	14	1.09	146	79	140	108
1	29	0	0	0	1	0	0	0	0	0	0	0	1	0	0	1	0	0	0	0	0	33.8	0	0	0.6	1	0.2	0	0.2	0	148	87	36.5	71	20	97	11.03	16.2	225	78.6	11.8	1.03	25.3	11	0.86	141	51	136	104
1	54	0	0	0	0	0	0	0	0	0	0	1	0	0	0	0	0	0	1	1	0	27.65	0	1	0	0	0	0	0	0	138	77	36.9	155	22	97	8.93	14.7	385	73.2	15.4	1.35	26.2	15	0.97	148	151	129	96
1	77	0	0	0	0	0	0	0	0	0	0	1	0	0	0	0	0	0	0	0	0	25.088	0	0	0	0	0	0	0	0	151	90	36.8	91	20	98	9.96	12.1	351	89.8	11.9	1.04	36.1	12	0.53	119	75	105	79
0	63	1	0	0	0	1	0	0	0	0	0	0	0	0	0	0	0	0	0	0	0	24.03	0	0	0	0	0	0	0	1	137	85	36.6	65	20	98	7.82	13.7	255	56.1	12.1	1.05	22.9	22	0.67	192	96	140	108
0	57	0	0	0	0	0	0	0	1	0	0	1	0	0	1	1	0	0	0	1	0	48.44	1	0	0	0	0	0	1	1	110	70	36.5	69	20	94	11.74	16.4	220	73.8	13.1	1.14	26.2	13	0.76	214	118	141	101
1	73	0	0	0	1	0	0	0	0	0	0	0	0	1	0	0	0	0	0	0	0	24.11	0	0	1	0	0	0	0	0	120	80	36.5	53	20	98	8.08	14.3	160	74.5	13.3	1.16	26.1	24	0.74	129	56	130	102
1	56	1	1	0	0	0	0	0	0	0	0	0	0	0	0	0	0	0	0	0	0	19.65	0	0	0	1	0	0	0	0	130	77	36.5	65	14	99	7.49	14.1	216	57.2	12.8	1.12	25.5	12	0.99	149	166	138	107
0	76	0	1	0	0	0	0	0	0	0	1	0	0	0	0	0	0	0	0	0	0	20.45	1	0	0	1	0	0	0	0	78	59	36.3	87	24	99	11.53	11.2	121	84	13.7	1.2	21.9	25	1.36	162	134	138	101
1	41	0	1	0	0	0	0	0	0	0	0	1	0	1	0	0	0	1	0	0	0	23.99	0	0	0	1	0	0	0	0	137	86	36.3	54	20	99	6.39	14.6	215	46.5	11.4	0.99	20.4	8	0.96	144	57	137	107
1	65	1	0.4	0.2	0.2	0.2	0	0	0	0	0	0.2	0.2	0	0	0	0	0	0	0	0	23.33	1	0	0	0	0	0	0	0	140	86	36	69	19	96	4.58	13.4	207	40.6	11.46	0.996	23.5	18	1.31	244	67	139	104
0	60	0	0	0	0	1	0	0	0	0	0	0	0	0	0	1	0	0	0	0	0	37.892	0	0	1	0	0	0	0	0	113	73	36.6	66	20	98	8.85	13.8	260	74.2	11.7	1.02	23	16	0.71	161	54	138	106
0	48	0	0	0	1	0	0	0	0	0	1	0	0	0	0	0	0	0	0	0	0	18.73	0	0	0	1	0	0	0	0	100	77	36.3	115	30	95	9.19	12.9	229	72.6	14.3	1.25	23.7	28	1.22	133	83	135	107
1	51	0	0	0	1	0	0	0	0	0	0	0	0	0	0	0	0	0	0	0	0	26.37	0	0	0	0	0	0	0	0	110	70	36.9	110	18	95	13.78	14.7	234	84.7	13.7	1.2	23.4	20	1.46	146	58	135	111
1	83	1	0	0	0	0	0	0	0	0	0	0	0	0	0	0	0	0	0	0	0	24.17	1	1	0	0	1	0	0	0	100	60	36	148	18	96	9.03	11.84	233.8	63.62	18.4	1.62	71.9	28	2.03	74	100	132	103
1	68	1	0	0	1	0	0	0	0	0	0	0	1	0	0	0	0	0	0	0	0	20.97	1	0	1	0	1	0	0	0	141	83	36.2	87	18	96	18.1	11	221	86.2	15.4	1.35	26.3	10	0.9	78	43	144	107
0	80	0	1	0	1	0	0	0	0	0	0	1	0	0	0	0	0	0	0	0	0	19.53	1	0	1	0	0	0	0	0	120	70	36.5	78	18	96	4.8	9.7	486	40	12.2	1.06	24.7	12	1.54	217	50	132	97
0	81	1	0	0	1	0	0	0	0	0	0	1	1	0	1	0	0	0	0	1	0	48.078	1	0	0	0	0	0	0	0	129	59	36.3	67	18	99	7.55	11.2	223	66.3	12.5	1.09	21.2	20	1.03	191	68	137	104
0	82	1	1	0	0	0	0	0	0	0	0	1	0	0	0	0	0	0	0	0	0	22.06	1	0	0	0	1	0	0	0	179	89	36.6	71	20	99	5.37	10	253	65.4	12.7	1.11	24.3	15	0.71	177	90	136	101
0	69	0	0.6	0.2	0.4	0.4	0	0	0	0	0	0.2	0	0.2	0	0	0	0	0	0	0	19.16	0	0	0	1	0.2	0	0.2	0.2	120	69	36.5	79	18	96	9.89	10.8	249	62.5	13.1	1.14	23.2	21	0.8	170	55	137	108
0	63	1	0	0	1	0	0	0	0	0	0	0	0	0	0	0	0	0	0	0	0	23.32	0	0	1	0	0	0	0	0	103	61	36.8	60	16	96	5.85	12.4	195	70.9	12.3	1.07	22.1	10	0.7	169	111	140	103
0	78	1	0	0	0	0	0	0	0	0	0	0	0	0	1	0	0	0	0	0	0	17.78	0	0	0	0	1	0	0	0	140	62	36.2	53	20	100	12.28	12.5	201	78.1	12.5	1.09	39.8	41	1.47	198	186	134	101
1	70	1	1	0	0	0	0	0	0	0	0	0	0	0	0	0	0	0	0	0	0	28.46	1	0	1	0	1	0	0	0	111	75	36.4	72	18	96	10.24	13.4	237	89.3	13.2	1.15	22.6	27	1.08	137	86	139	105
1	56	1	0	1	0	0	0	0	0	0	0	0	0	0	0	0	0	0	0	0	0	18.49	0	0	0	1	1	0	0	0	130	75	36.5	95	20	96	5.87	12.3	178	65.4	11.74	1.038	23.78	10	0.84	166.2	130	136	97
1	50	0	0	0	0	0	0	0	0	0	0	1	0	0	0	0	0	0	0	0	0	21.36	0	1	0.2	0	0	0	0	0	116	64	36.6	109	19	96	29.16	10.9	427	64.1	12.8	1.12	20.9	20	0.77	169	93	135	98
0	79	0	0	0	1	0	0	0	0	0	0	1	0	0	0	0	0	0	0	0	0	31.15	0	0	0	0	0	1	0	0	142	89	37	99	20	100	8.44	11.5	376	65.9	13.3	1.16	26.8	10	0.61	245	58	124	86
0	79	1	0	0	0	0	0	0	0	0	0	1	0	0	0	0	0	0	1	0	0	30.726	1	0	0	0	0	0	0	0	133	80	36.6	83	21	93	5.09	11.9	122	68.4	11.3	0.98	22.5	25	0.67	172	101	137	106
1	41	0	1	0	0	0	0	0	0	0	0	0	0	0	0	0	0	0	0	0	0	21.86	0	0	0	0	0	0	0	0	119	77	36.1	100	17	99	9.73	13.9	116	48.2	12.1	1.05	29.4	15	1.25	218	57	138	105
1	27	0	1	0	0	0	0	0	0	0	0	0	0	1	0	0	0	0	0	0	0	24.02	0	0	0	0	0	0	0	0	100	60	36.5	80	19	97	11.37	11.3	292	78.9	14.4	1.26	26.6	10	0.77	109	46	136	108
1	59	1	0	0	1	0	0	0	0	0	0	1	1	0	0	1	0	0	0	0	0	24.09	0	0	0	0	0.6	0.2	0.6	0	90	60	36.5	86	22	92	8.55	12.7	343	73.2	13.2	1.15	25.3	15	1.22	185	120	138	105
1	56	0	1	0	0	0	0	0	0	0	0	1	0	0	0	0	0	0	0	0	0	21.39	0	0	0	1	0	0	0	0	90	50	36.3	90	14	99	5.51	15.1	172	72.9	11.6	1.01	28.3	34	1.99	119	105	125	92
0	66	1	1	0	0	0	0	0	0	0	0	0	0	0	0	0	0	0	0	0	0	22.99	0	0	0	0	1	0	0	0	116	60	36.4	52	18	96	5.59	12.9	255	41.5	11.2	0.97	25.3	11	0.71	150	61	138	101
1	76	0	1	0	0	0	0	0	0	0	0	1	0	0	0	0	0	0	0	0	0	19.49	1	1	0	0	0	0	0	0	139	82	36.3	100	16	96	11.21	8.3	182	81.7	16.1	1.41	28	69	3.68	108	118	135	106
0	72	0	0	0	1	0	0	0	0	0	0	0	0	0	0	0	0	0	0	0	0	23.99	0	0	0	0	0	1	0	0	120	74	36.2	70	17	96	6.07	10.4	176	73.2	12	1.04	23.8	35	1.25	142.4	117	134	101
0	79	0	1	0	0	0	0	0	0	0	0	0	0	0	0	0	0	0	0	0	1	30.29	1	0	0	0	1	0	0	0	126	80	36.5	80	19	99	4.05	13.3	217	51.2	12.2	1.06	23.3	9	0.58	144	57	140	107
0	83	0	0	0	1	0	0	0	0	0	0	0	0	0	0	0	0	1	0	0	0	26.87	1	1	0	0	1	0	0	0	146	83	36.4	91	20	96	4.78	11.9	81	48.8	12.5	1.09	19.6	12	0.94	120	60	131	103
0	64	0	1	0	0	0	0	0	0	0	0	0	0	0	0	0	0	0	0	0	0	26.54	1	1	0	0	0	0	0	0	112	74	36.3	78	20	96	5.63	12.1	277	60.6	12.1	1.05	27.7	18	0.62	263	64	138	105
1	67	1	0	0	1	0	0	0	0	0	0	1	0	1	0	0	0	0	0	0	0	19.03	0	0	0	0	0	0	0	0	137	96	36.2	90	18	97	8.32	12	300	49.4	11.6	1.01	25.8	15	0.77	231	114	137	103
0	68	0	0	0	1	0	0	0	0	0	0	0	0	0	0	1	0	0	0	0	0	22.64	0	0	0	0	0.4	0.2	0	0	80	50	36.4	105	20	93	17.14	13.1	256	86.8	15.8	1.38	23.1	40	0.86	162	86	130	102
0	38	0	0	0	0	1	0	0	0	0	0	0	0	0	0	1	0	0	0	0	0	20.2	0	0	0	0	0	0	0	0	90	30	36.4	34	12	97	8.49	13.8	251	76.9	13.8	1.2	22.7	39	2.54	167	96	126	98
1	62	1	0	0	0	0	0	0	0	0	0	1	0	0	0	0	0	0	0	0	0	22.93	0	1	0	1	1	1	0	0	120	100	36.2	92	20	96	7.07	13.1	199	71	12.3	1.04	23.58	34	1.56	175.2	113	140	107
1	57	0	0	0	0	1	0	0	0	0	0	0	1	0	0	0	0	0	0	0	0	26.63	0	0	0.2	0	0.2	0	0	0	148	86	36.4	86	19	97	12.02	14.3	181	87.3	12.3	1.07	21.7	19	1.14	165	82	137	106
1	64	1	0.2	0	0.6	0	0	0	0	0	0	0.4	0	0.2	0	0	0	0.2	0	0	0	23.31	1	0	0	1	0	0	0	0	118	70	36.4	74	20	96	5.91	14.5	173	49.5	12.2	1.06	24.2	14	0.9	148	96	140	108
1	80	0	0	0	1	0	0	0	0	0	0	1	0	0	0	0	0	0	0	0	0	27.31	1	0	0	0	0	0	0	0	180	100	36.6	98	17	96	8.84	11	339	74.7	13.3	1.16	28.3	7	0.73	124	112	133	100
1	70	1	0	0	1	0	0	0	0	0	0	0	0	1	0	0	0	0	0	0	0	22.23	1	0	0	0	1	0	0	0	170	80	36.5	84	20	97	13.21	12.7	284	65.5	11.9	1.04	24.6	14	0.83	168	74	134	99
1	75	1	0	0	1	0	0	0	1	0	0	0	0	0	0	0	0	0	0	0	0	23.01	0	0	0	0	1	0	0	0	138	60	36.4	58	20	97	5.38	13.7	216	59.1	12.1	1.05	24.3	10	0.85	117	70	137	109
1	81	1	0	0	1	0	0	0	0	0	0	1	0	0	0	0	0	0	0	0	0	16.71	0	1	0	0	0	1	0	0	120	80	36.7	80	18	97	5.33	10.4	107	67.7	12.6	1.1	25.1	40	2.5	131	89	134	103
1	76	0	0	0	0	0	0	0	0	0	0	1	0	0	0	0	0	0	0	0	0	19.59	1	1	0	0	0	0	0	0	146	92	36.4	88	20	92	8.87	12.3	220	79.6	13.5	1.18	26.4	25	1.64	198	145	128	101
1	82	1	0	0	0	0	0	0	0	0	0	1	0	0	0	0	0	0	0	1	0	21	1	1	0	0	1	1	0	0	95	55	36.2	78	20	88	14.82	10.5	259	85.6	17.1	1.5	25.8	38	3.57	96	115	136	102
1	61	1	0	1	0	0	0	0	0	0	0	0	0	0	0	0	0	0	0	0	0	17.91	0	0	0	1	0	0.2	0	0.2	129	75	36.2	53	20	98	12.47	13.1	305	81.8	12.7	1.11	26.8	14	0.84	187	81	135	103
1	48	1	0	0	1	0	0	0	0	0	0	1	0	0	0	0	0	0	0	0	0	22.89	0	0	0	1	0.4	0	0.2	0	95	75	36.1	88	22	88	11.46	14.3	281	49.8	11.9	1.04	22.5	9	0.87	204	177	133	100
0	66	1	0	1	0	0	0	0	0	0	0	0	0	0	0	1	0	0	0	0	0	22.89	0	0	0	0	0	0	0	0	97	60	36.2	70	17	97	7.34	12.1	206	80.3	10.9	0.95	21	16	0.66	228	110	140	104
0	64	0	0	0	0	0	0	0	0	0	0	1	0	0	0	1	0	0	0	0	0	24.97	1	0	0	0	0	0	0	0	147	83	36.2	66	20	92	20.11	12.7	310	81.6	11	0.96	20.7	24	0.8	159	75	136	98
1	66	1	0	0	1	0	0	0	0	0	0	0	1	0	0	0	0	0	0	0	0	20.77	1	1	0	0	0	0	1	0	125	72	36.3	82	18	96	8.17	14	221	57.5	11.9	1.04	21.5	39	1.81	165	70	138	104
0	83	1	0	0	0	1	0	0	1	0	0	0	1	0	0	0	0	0	0	0	0	25.09	0	0	0	0	0	0	0	0	147	89	36.3	86	16	96	5.38	13.7	183	52.1	11.3	0.98	24.8	15	1.1	173	100	141	106
1	80	1	0	0	1	0	0	0	0	0	0	0	0	0	0	0	0	0	0	0	0	20.41	1	0	0	0	0	0	0	0	130	74	36.4	68	17	96	5.29	12.7	237	58.9	11	0.96	21.4	21	1.38	212	82	138	105
1	36	1	1	0	0	0	0	0	0	0	0	0	1	0	0	0	0	0	0	0	0	23.44	1	0	0	1	0	0	0	0	122	74	36.5	85	18	99	13.97	18.1	268	67.3	10.5	0.91	31.8	21	0.99	421	77	130	95
1	57	1	0	0	0	0	0	0	0	0	0	0	0	0	0	0	0	0	0	0	0	23.83	0	0	0	0	1	0	0	0	136	80	36.2	52	17	96	10.05	15.4	250	54.1	11.1	0.96	21.4	28	1.21	177.4	128.6	137	103
1	84	1	1	0	0	0	0	0	0	0	0	1	1	0	0	0	0	0	0	0	0	22.6	1	1	0	0	1	0	0	0	188	88	36.5	83	19	98	8.01	9.4	184	74.6	12	1.04	22.6	30	2.17	134	67	138	108
0	80	1	0	0	0	0	0	0	0	0	0	1	0	0	0	0	0	0	1	0	0	22.06	1	1	1	0	1	1	0	0	181	111	36.3	90	20	95	9.91	14	281	83.2	12	1.04	20.2	11	0.73	241	98	137	100
1	66	1	0	0	1	0	0	0	0	0	0	0	0	0	0	0	0	0	0	0	0	21.67	1	1	0	0	0	0	0	0	159	84	36.2	99	16	96	4.53	10.8	160	61.4	11.3	0.98	20.6	27	0.98	197.8	145.4	136	103
1	56	1	1	0	0	0	0	0	0	0	0	0	0	0	0	0	0	0	0	0	0	29.8	0	0	1	0	1	0	0	0	149	73	36.3	73	18	96	6.55	13.9	211	48.8	12.2	1.06	21.4	14	0.82	124	90	140	105
1	60	0	0	0	0	0	0	0	0	0	0	1	0	0	0	0	0	0	1	1	0	26.43	0	0	0	0	0	0	0	0	154	84	36.4	110	20	93	9.14	12	125	74.6	22.7	2	30.2	15	0.96	167	174	139	105
1	48	0	0	0	0	0	0	0	0	0	0	0	0	0	0	1	0	0	0	0	0	22.95	0	0	0	1	0	0	0	0	109	61	36.3	90	20	97	17.86	13.3	185	68	19.1	1.68	59.9	37	1.61	122	80	133	99
1	14	0	0	0	1	0	0	0	0	1	0	0	0	0	0	0	0	0	1	0	0	20.68	0	0	0	0	0	0	0	0	130	80	37	60	17	97	7.31	14.2	222	44.8	13.7	1.2	25.6	15	0.9	109	312	140	109
1	63	1	1	0	0	0	0	0	0	0	0	1	0	0	0	0	0	0	0	0	0	23.88	1	1	0	1	1	0	0	0	151	77	36.4	59	16	95	6.58	10.3	180	73.9	12.4	1.08	21.6	21	1.45	117	55	138	107
1	63	1	0	0	1	0	0	0	0	0	0	0	0	0	0	0	0	0	0	0	0	23.88	1	1	0	0	1	0	0	0	122	66	36.6	57	21	97	7.47	11.5	189	72.5	12.7	1.08	20.9	18	1.41	127	70	140	106
0	83	0	1	0	0	0	0	0	1	0	0	0	0	1	0	0	0	0	0	0	0	20	0	0	0	0	0	0	0	0	132	78	36.4	92	20	99	6.15	11.5	180	62.1	19.6	1.72	36	22	0.87	134	85	135	102
1	56	1	0	0	0	1	0	0	0	0	0	0	1	0	1	0	0	0	0	0	0	28.24	1	0	0	0	0	0	0	0	134	67	36.4	75	20	96	7.09	13.7	225	52.4	11.3	0.96	23.2	26	0.96	194	87	139	106
0	71	1	1	0	1	1	1	0	0	0	0	1	0	1	0	0	0	0	0	0	0	22.89	1	1	0	0	0	0	0	0	130	80	36.7	91	18	99	9.14	12	306	78.6	13.3	1.13	20.9	23	0.8	119	78	141	109
1	55	1	1	0	0	0	0	0	0	0	0	0	0	1	0	0	0	1	1	0	0	25.36	0	0	0	1	0	0	0	0	123	78	36.3	74	18	97	8.67	16.1	261	39	12.2	1.04	25.9	26	0.87	255	89	141	107
1	51	0	1	0	0	0	0	0	0	0	0	0	0	0	0	1	0	0	0	0	0	22.49	0	0	0	0	0	0	0	0	142	89	36.2	61	19	97	7.23	16	152	78.2	12.2	1.04	22.8	13	1.04	205	106	141	105
0	66	0	1	0	0	0	0	0	0	0	0	0	1	0	0	0	0	0	0	0	0	29.77	1	1	0	0	0	0	0	0	186	113	36	80	19	96	5.88	12.4	206	45.8	11.78	1.002	23.98	15	0.92	199	55	142	107
1	38	0	1	0	0	0	0	0	0	0	0	0	0	0	0	0	0	0	0	0	0	26.45	0	0	0	1	0	0	0	0	111	72	36.3	90	20	100	11.47	14.4	350	54.4	12.1	1.03	23.6	16	1.09	280	71	140	107
1	58	0	0	0	0	0	0	0	0	0	0	1	0	0	0	0	0	0	0	0	0	23.72	0	0	0	1	0	0	0	0	126	106	36.4	61	16	98	7.15	16.2	209	61.5	11.7	0.99	23.9	17	0.88	221	106	138	104
0	34	1	1	0	1	0	0	0	0	0	0	1	0	1	0	1	0	1	0	0	0	21.63	0	0	0	0	0	0	0	0	101	58	36.5	82	18	98	12.22	12.2	275	78.4	13.5	1.15	29.6	8	0.92	155	68	137	107
1	61	0	0	0	0	1	0	0	0	0	0	0	0	0	0	0	0	0	0	0	0	23.31	1	0	0	0	0	0	0	0	160	100	36.4	108	24	95	16.32	17.6	289	80.6	11	0.93	20.9	33	2.76	240	90	139	99
1	61	0	1	0	0	0	0	0	0	0	0	0	0	0	0	0	0	0	0	0	0	22.66	0	0	0	1	0.2	0	0	0	127	71	36.5	75	19	98	10.17	13.6	180	66.7	11.8	1	23.5	24	1.13	227	61	139	107
1	72	1	0	0	0	0	0	0	0	0	0	1	0	0	0	0	0	0	0	1	0	24.49	1	0	1	0	1	0	0	0	100	60	36	54	30	83	19.22	8.1	381	47	16	1.38	34.8	28	1.49	208	179	144	110
1	56	1	0	1	1	0	0	0	0	0	0	1	1	0	0	0	0	0	0	0	0	20.96	1	1	1	0	0	1	0	0	150	88	36	78	19	98	27.56	10.3	369	88.6	15.5	1.33	27.4	15	0.66	129	395	132	97
1	40	0	1	0	0	0	0	0	0	0	0	0	0	0	1	1	0	0	0	0	0	44.298	0	0	0.2	0	0.2	0	0	0	150	99	36.8	99	20	99	6.98	15.7	214	33.9	11.9	1.01	18.5	11	0.89	189	65	143	102
1	71	0	1	0	0	0	0	0	0	0	0	1	0	0	0	0	0	0	0	0	0	20.2	1	0	0	0	0	0	0	1	99	45	36.2	105	22	92	7.2	15	319	95.1	13.8	1.18	27.8	22	1.1	132	133	138	105
1	69	1	0	0	1	0	0	0	0	0	0	0	0	0	0	0	0	0	0	0	0	25.06	0	1	0	1	0	0	0	0	121	66	36.4	76	18	96	8.08	10.8	145	63.8	12.4	1.05	26.9	29	1.76	119	70	138	111
0	79	0	0	0	0	0	0	0	0	0	0	1	0	0	0	0	0	0	0	0	0	25.6	1	0	0	0	1	0	0	0	119	75	36.4	81	18	95	8.77	14.4	227	65.5	12.5	1.06	23.5	18	0.74	180	78	140	109
1	53	0	0	0	1	0	0	0	0	0	0	0	0	0	0	0	0	0	0	0	0	26.93	0	0	0	1	0.4	0	0	0	150	81	36.2	101	19	96	6.66	15.3	244	60.5	12.5	1.06	25	19	1.12	174	108	137	101
0	61	1	0	1	0	0	0	0	0	0	0	0	0	1	0	0	0	0	0	0	0	23.21	1	0	0	0	0	0	0	0	142	79	36.2	60	18	98	5.66	15.3	143	50.8	11.7	0.99	23	20	0.92	218	131	141	105
1	67	1	0	0.2	0.6	0.4	0	0	0.2	0	0.2	0.2	0.2	0	0	0	0	0	0	0	0	26.49	0	0	1	0	0	0	0	0	120	71	36.5	97	20	96	7.72	13	167	55.3	12.8	1.09	26.2	9	0.75	142	60	139	104
1	60	1	1	0	0	0	0	0	0	0	0	0	0	0	0	0	0	0	0	0	0	21.46	1	0	0	1	0	0	1	0	110	70	36.6	92	20	98	13.12	20	192	72.2	12.5	1.06	26.5	8	1.02	165	67	141	108
0	83	0	1	0	0	0	0	0	0	0	0	0	0	0	0	0	0	1	0	0	0	27.34	1	0	0	0	0	0	0	0	100	60	37.2	108	20	90	13.3	10.8	252	83.7	12.6	1.07	20.3	35	1.31	158	65	141	105
0	79	1	0	0	1	0	0	0	0	0	0	1	0	0	0	0	0	0	0	0	0	22.22	1	0	0	0	0	0	0	0	150	100	36.4	102	20	98	7.4	12.3	238	64	10.7	0.9	25.2	58	1.17	268	55	135	108
1	66	0	1	0	0	0	0	0	0	0	0	0	0	0	0	0	0	0	0	0	0	60.61	0.4	0.2	0	0	0	0	0	1	128	78	36.5	88	22	96	14.32	12.4	295	87.1	10.6	0.93	22.7	11	0.8	138	336	139	99
0	61	0	1	0	0	0	0	0	0	0	0	0	0	0	0	0	0	0	0	0	0	63.17	0.6	0.2	0	0	0	0	0	0	134	80	36.5	68	19	96	6.77	13.6	212	60.46	11.86	1.036	22.44	14	0.73	180.8	123.2	137	105
0	79	0	1	0	0	0	0	0	0	0	0	1	0	0	0	0	0	0	0	0	0	66.67	1	0.2	0	0	0	0	1	0	159	137	36.2	81	16	98	7.68	14	209	42.7	16.4	1.41	32.3	12	0.96	189	63	126	91
1	52	0	0	0	1	0	0	0	0	0	0	0	0	0	0	0	0	0	0	0	0	59.52	0.4	0	0	0	0	0	0	0	95	60	36.5	78	20	97	12.37	15	252	61.3	10.6	0.97	23.9	14	1.2	199	261	137	100
1	55	0	0	0	1	0	0	0	0	0	0	1	0	0	0	0	0	0	0	0	0	56.82	0.2	0.4	0	1	0	0	0	1	129	85	36.3	75	20	96	14.17	10.1	380	82.4	16.5	1.39	27.4	12	0.97	123	318	135	101
0	86	0	1	0	0	0	0	0	0	0	0	0	0	0	0	0	0	0	0	0	0	61.73	0.6	0.4	0	1	1	0	0	0	115	70	36.4	89	20	95	14.95	10.1	174	84.8	12.5	1.15	25.2	19	1.3	112	238	144	112
1	71	0	0	0	0	0	0	0	0	0	0	0	0	0	0	0	0	0	0	0	0	58.82	0.8	0.2	0	0	0	0	1	0	140	80	36.7	80	20	98	9.46	15.3	250	38.1	11.5	1	26.3	22	1.41	176	77	137	100
1	56	0	1	0	0	0	0	0	0	0	0	0	0	0	0	0	0	0	0	0	0	60.24	0.4	0.4	0	0	0	0	0	0	151	100	36.4	66	20	96	6.35	16.4	202	58.4	11.4	1.07	23.9	18	1.2	183	254	141	104
1	63	0	0	0	1	0	0	0	0	0	0	0	0	0	0	0	0	0	0	0	0	58.82	0.4	0.4	0	1	0	0	0	0	139	94	36.4	116	28	91	11.87	12.4	189	67.9	13.2	1.15	21.5	11	0.5	91	151	138	107
1	76	0	0	0	0	0	0	0	0	0	0	0	0	0	0	0	0	0	1	0	0	57.64	0.4	0.8	0	0	0	0	0	0	150	55	36.4	94	20	93	15.03	9.7	270	85.7	19.4	1.6	40.8	52	6.43	31	69	138	103
1	70	0	0	1	0	0	0	0	0	0	0	1	0	0	0	0	0	0	0	0	0	54.47	0.2	0.2	0	0	1	0	0	0	137	76	36	84	20	96	15.96	16	269	80	11.5	0.97	22.2	39	1.04	156	66	138	106
0	68	0	0	0	1	0	0	0	0	0	0	1	0	0	1	0	0	0	0	0	0	65.36	0	0	0	0	0	0	0	0	126	71	36.1	53	20	99	7.62	12.6	238	37.5	11.6	0.96	23.4	11	0.69	190	70	136	98
0	74	0	0	0	0	0	0	0	0	0	0	1	0	0	0	0	0	0	0	0	0	71.43	0.4	0	0	1	0	0	0	0	138	94	36.2	106	26	96	7.91	13	289	53.26	10.2	0.9	26.42	14	1.5	228	149	143	104
0	83	0	1	0	0	0	0	0	0	0	1	0	1	0	0	0	0	1	1	0	0	46.17	0.6	0.4	0	0	1	0	0	0	119	69	36.8	66	20	91	7.52	11.4	234	72.4	12.3	1.07	29.3	13	0.65	126	72	137	106
1	75	0	0	0	0	0	0	0	0	0	0	1	0	0	0	0	0	0	1	0	0	37.61	0.2	0.4	0	1	0	0	1	0	100	51	36.2	100	20	98	6.55	10.7	168	80.3	31.6	2.71	33.1	36	1.56	109	304	127	100
0	82	0	0	0	1	0	0	0	0	0	0	0	0	0	0	0	0	0	0	0	0	66.67	0.2	0.2	0	0	0	0	0	0	120	56	36.4	105	20	95	10.02	9.8	240	45.9	11	0.97	22.6	18	1.64	138	148	138	104
1	49	0	0	0	1	0	0	0	0	0	0	0	0	0	0	0	0	0	0	0	0	58.79	1	0.4	1	1	1	0	0	0	123	55	37.5	78	20	96	7.28	12.3	190	58.7	12.4	1.08	25.3	12	0.91	124	44	135	103
0	76	0	1	0	1	0	0	0	0	0	0	0	0	0	1	0	0	0	0	0	0	67.98	0.8	0.6	1	0	0	0	0	0	96	56	36	65	19	98	8.93	13.1	304	39.9	11	0.93	24	17	0.88	270	75	143	105
1	82	0	0	0	1	0	0	0	0	0	0	0	0	0	0	0	0	0	0	0	0	58.82	0.6	0.2	0	1	0	0	0	0	120	60	36.2	65	20	96	7.82	12.4	184	61.5	11.2	1.05	21.8	28	1.2	184	214	141	103
0	63	0	0	0	0	0	0	0	1	0	1	0	0	0	0	1	0	0	0	0	0	65.75	0.6	0.4	1	0	0	0	1	0	107	71	36.3	71	20	99	8.31	12.8	245	73.4	11.8	0.98	18	39	1.18	176	104	136	105
1	69	0	0	0	1	0	0	0	0	0	0	1	0	0	0	0	0	0	0	0	0	57.47	0.4	0.2	0	1	0	0	0	0	134	67	36	74	20	96	7.29	14.2	193	60.3	10.2	0.95	24.1	13	0.7	149	283	140	104
1	86	0	0	0	1	0	0	0	0	0	0	0	0	0	0	0	0	0	0	0	0	62.5	0.4	0.2	0	0	0	0	0	0	93	50	36.1	71	18	98	17.34	12.1	165	94.8	14.6	1.28	27.8	15	0.62	110	90	134	105
0	72	0	0	0	1	0	0	0	0	0	0	0	0	0	0	1	0	0	0	0	0	65.79	0.2	0	0	1	0	0	0	0	130	70	36.4	90	12	96	8.53	9.6	154	88.7	11.3	1.04	21.4	73	2.9	115	262	127	94
0	68	0	0	0	1	0	0	0	0	0	0	0	0	0	0	0	0	1	0	0	0	62.89	0.6	0.2	0	0	0	0	0	0	136	85	36.4	88	20	97	13.52	12.6	443	75.3	10.5	0.91	21.6	25	1.05	238	76	137	105
0	75	0	0	0	1	0	0	0	0	0	0	1	0	0	0	0	0	0	0	0	0	29.908	0.2	0.2	0	1	0	0	0	0	111	97	36.2	118	20	97	9.06	15.2	200	58.3	11.5	1.06	23.7	17	0.8	169	142	141	100
1	57	0	0	1	0	0	0	0	0	0	0	0	0	0	1	1	0	0	0	0	0	55.87	0.6	0.2	0	0	1	0	0	0	107	62	36	72	20	95	9.89	16.2	176	39.8	10.7	0.98	24.4	21	1.2	132	212	141	104
0	44	0	0	0	1	1	0	0	0	0	0	0	0	1	0	0	0	0	0	0	0	62.89	0.6	0.4	1	0	0	0	0	0	120	90	37.1	85	20	98	11.09	13.7	252	51.1	12.7	1.05	27.7	17	0.88	197	192	141	108
0	73	0	0	0	1	0	0	0	0	0	0	1	0	0	0	0	0	0	0	0	0	63.73	0.4	0.4	0	1	0	0	1	0	156	70	36	78	20	96	7.19	10.4	268	57.7	10.7	0.94	22.5	15	1.2	187	174	141	107
0	88	0	0	0	1	0	0	0	0	1	0	1	0	0	0	0	0	0	1	0	0	69.59	0.8	0.2	0	0	0	0	0	0	137	88	36.5	91	20	97	5.82	10.8	221	65.1	12.7	1.06	26.5	17	1.06	149	221	138	104
0	83	0	1	0	1	0	0	0	0	0	0	1	0	1	0	0	0	0	0	0	0	70.03	0.8	0.2	0	1	1	0	0	1	117	75	36.1	98	20	95	10.68	16.2	292	67.3	12	0.99	23.4	21	0.94	168	74	140	103
0	84	0	0	0	1	0	0	0	0	0	0	1	1	1	0	0	0	0	0	0	0	70.03	0.4	0.4	0	1	1	0	0	1	117	75	36.1	98	20	96	5.35	16.9	210	53.1	13.2	1.09	25.8	13	0.63	171	82	128	95
1	58	0	1	0	0	1	0	0	0	0	0	0	1	0	0	0	0	0	0	0	0	59.52	0.6	0.4	1	0	1	0	0	0	134	79	36.1	68	20	97	6.86	14.7	219	54.1	11.4	1.01	23.7	16	1.1	190	274	141	104
0	79	0	1	0	0	0	0	0	0	0	0	0	0	1	0	0	1	0	0	0	0	62.5	0.4	0.4	1	0	0	0	1	0	130	80	36.5	80	20	98	9.33	14.4	238	73.3	11.8	0.98	20.8	26	0.84	191	194	141	105
0	81	0	1	0	0	0	0	0	0	0	0	0	0	0	0	0	0	0	0	0	0	67.57	0.8	0	0	0	0	0	0	0	156	67	36.3	50	20	99	7.16	11.3	222	66.2	11.5	1.06	25.2	13	1.1	179	184	143	107
1	83	0	0	0	1	0	0	0	0	0	0	1	0	0	0	0	0	0	0	0	0	59.17	0.8	0.4	0	0	1	1	0	0	96	80	36.2	78	11	99	19.53	10.3	262	82.2	28.2	2.5	25.32	59	2.6	164	71	133	98
1	75	0	0	0	0	0	0	0	0	0	0	1	0	0	0	0	0	0	0	0	0	59.59	0.8	0.4	0	1	0	0	0	0	120	70	36.4	72	18	96	4.63	13.2	245	39.1	11.4	1.07	21	18	0.9	112	244	143	108
0	74	0	0	1	0	0	0	0	0	0	0	0	0	0	0	0	0	0	0	0	0	66.23	0.6	0.4	1	1	1	0	0	0	110	70	36.3	78	20	97	4.89	11.1	146	67.1	14.3	1.31	67.8	12	0.74	166	194	149	111
1	54	0	1	0	0	0	0	0	0	0	0	1	0	1	1	0	0	0	0	0	0	57.47	0.8	0.4	0	1	1	1	0	0	130	80	36.5	81	17	97	12.36	18.1	225	47.5	11	1.01	23.4	19	1.2	156	192	142	102
1	64	0	1	0	0	0	0	0	0	0	0	1	0	0	0	0	0	0	0	0	0	62.97	0.4	0.4	0	1	1	0	0	0	136	80	36.3	83	20	97	7.53	13.1	286	65.1	13.5	1.18	27.1	21	1.3	102	150	134	100
1	77	0	0	0	0	0	1	0	0	0	0	0	0	0	0	0	0	0	0	0	0	25.538	0.6	0.4	0	0	1	0	0	1	118	66	36.4	63	18	98	9.47	8.8	287	89.6	12.6	1.1	19.3	37	1.09	107	93	130	97
0	56	0	0	0	0	1	0	0	0	0	0	0	0	0	0	0	0	0	0	0	0	63.29	0.2	0	0	0	1	0	0	0	140	85	36.3	80	20	97	6.63	13.4	166	60.9	17.7	1.55	22.8	16	0.53	213	78	139	108
0	77	0	0	0	0	0	0	0	0	0	0	1	0	0	0	0	0	0	1	0	0	37.526	0.4	0	0	1	0	0	0	0	130	70	36.6	42	20	95	6.21	10.6	272	57.8	12.4	1.02	22.2	32	1.32	167	66	130	98
1	71	0	0	0	0	0	0	0	0	0	0	1	0	0	0	0	0	0	0	0	0	61.09	0.4	0.4	1	1	0	0	0	0	133	72	36.5	88	20	96	7.62	13.1	158	71	11.8	0.98	19.5	17	0.9	105	94	137	105
1	46	0	0	0	0	0	0	0	0	0	0	1	0	0	1	0	0	0	0	0	0	58.93	0.4	0.2	0	0	0	0	0	0	132	99	36	65	20	99	11.77	15.4	321	79.8	10.5	0.92	23.1	18	1.1	222	161	142	105
1	64	0	0	0	0	0	0	0	0	0	0	1	0	0	0	0	0	0	0	0	0	60.79	0.2	0.4	0	1	0	0	0	0	150	90	36.2	68	20	96	5.19	16.3	202	66.4	11	1.01	23.5	12	0.9	184	218	139	103
0	67	0	0	1	0	0	0	0	0	0	0	0	0	0	1	0	0	0	0	0	0	64.52	0.2	0.6	1	0	1	0	0	0	123	68	36.2	124	20	97	11.05	11.5	268	67.8	12.3	1.02	19.7	18	0.75	158	280	144	115
1	80	0	0	0	0	0	0	0	0	0	0	1	0	0	0	0	0	0	0	0	0	64.52	0.8	0.6	0	0	1	0	0	1	169	81	36.5	102	26	95	10.65	12.9	234	76.7	15.3	1.39	33.3	28	1.7	140	507	136	98
0	61	0	0	0	0	0	0	0	0	0	0	1	0	0	0	0	0	0	0	0	0	62.11	0.8	0.4	0	0	0	0	0	0	120	82	36.5	66	20	99	6.36	12.7	272	43.9	11.6	1.01	19	19	0.67	157	84	139	108
1	60	0	0	0	1	0	0	0	0	0	0	0	0	0	0	0	0	0	0	0	0	61.54	0.4	0.2	0	1	1	0	0	0	130	78	36.4	58	20	96	3.85	11.3	91	49.2	12	1.11	28.4	57	8.4	120	366	140	90
0	83	0	0	0	0	0	0	0	0	0	0	1	0	0	0	0	0	0	1	1	0	60.61	0.6	0.4	0	0	0	0	0	0	139	72	37.6	94	20	92	6.85	13	242	75.1	13.3	1.1	27.7	7	0.68	166	201	136	106
1	69	0	0	0	0	0	0	0	0	0	0	1	0	0	0	0	0	0	1	0	0	39.208	0.4	0.2	0	0	0	0	0	1	120	80	36.4	96	24	91	18.22	15.1	262	94	11.1	1.03	24.1	22	0.9	233	271	142	98
0	96	0	0	0	1	0	0	0	0	0	0	0	0	1	0	1	1	0	0	0	0	62.5	0.4	0.2	0	0	1	0	0	0	124	47	36.4	69	20	92	16.04	10.1	210	90	12.6	1.04	22.4	27	1.41	154	314	142	111
0	82	0	0	0	0	1	0	0	0	0	0	1	1	0	0	0	0	1	0	0	0	64.52	0.6	0.2	0	1	1	0	0	0	122	57	36.7	83	16	98	6.71	11.9	161	48.6	11.6	0.98	22	13	0.92	126	129	139	111
1	58	0	0	0	1	0	0	0	0	0	0	1	0	0	0	0	0	0	1	0	0	58.82	0.4	0	0	0	0	0	0	0	132	74	36.4	74	20	97	5.63	15.1	214	42.5	10.8	0.99	21.8	13	1	124	153	144	105
1	70	0	0	0	0	0	0	0	0	0	0	1	0	0	0	0	0	0	0	0	0	61.73	1	0.2	0	0	1	0	0	1	170	100	36.5	87	16	96	14.48	10.7	204	43.5	12	1.04	26.8	19	1.52	162	100	138	107
1	63	0	1	0	1	0	0	0	0	0	0	0	0	0	0	0	0	0	0	0	0	59.88	0.6	0.4	0	0	1	0	0	0	167	93	36	62	20	97	12.83	15.1	250	63.7	11.3	0.93	21.2	17	0.88	242	274	140	103
0	77	0	1	0	0	0	0	0	0	0	0	0	0	0	0	0	0	0	0	0	0	66.76	0.6	1	0	0	0	0	0	0	158	81	36.4	60	20	98	5.65	11.6	175	60.9	12.3	1.04	25.3	17	0.73	198	52	142	110
1	84	0	0	1	1	0	0	0	0	0	0	1	0	0	0	0	0	0	0	0	0	59.88	0.6	0.2	0	0	1	0	0	0	128	62	36.1	61	20	95	12.23	10.2	292	75.7	12.6	1.07	23.8	10	0.94	155	192	137	104
0	60	0	0	0	0	0	0	0	0	0	0	1	0	0	0	0	0	0	1	1	0	64.1	0.4	0.2	0	0	0	0	0	0	160	80	36.9	87	15	88	7.01	6.8	229	69.6	12.8	1.07	20.2	12	1.44	204	100	136	100
0	44	0	0	0	0	0	0	0	0	0	0	1	0	0	0	0	0	0	0	0	0	66.23	0.2	0.2	0	1	0	0	0	1	140	90	36.7	94	24	95	16.73	12.7	351	91.4	9.7	0.9	26.6	7	0.4	173	268	110	61
1	68	0	0	0	1	0	0	0	0	0	0	0	0	0	0	1	0	0	0	0	0	61.73	0.8	0.6	0	1	1	0	0	0	79	52	36.6	82	20	95	9.68	14	210	71.9	13.2	1.1	25.7	15	0.96	98	255	139	103
0	52	0	0	0	1	0	0	0	0	0	0	1	0	0	0	0	0	0	0	0	0	62.89	0.4	0.2	1	0	0	0	0	0	120	50	36.4	50	20	96	6.78	13	250	51.7	10.8	1	25	12	0.8	165	301	139	102
1	78	0	0	0	1	0	0	0	0	0	0	0	0	0	0	0	0	0	0	0	0	63.29	0.4	0.4	0	1	0	0	0	0	155	70	36.7	75	18	96	6.72	14.9	193	81.1	11.7	0.97	24.2	12	0.9	183	87	137	100
0	60	0	0	1	0	0	0	0	0	0	0	0	0	0	0	0	0	0	0	0	0	61.73	0.2	0.2	0	1	0	0	0	0	129	83	36.5	107	20	97	8.42	9.8	68	84.9	24.3	2.07	32.6	15	0.73	222	286	133	100
1	74	0	0	0	1	0	0	0	0	0	0	0	0	0	0	0	0	0	1	0	0	59.17	1	0	0	1	0	0	0	0	180	100	36.3	50	18	97	7.86	10.5	395	55.6	11.6	1.01	22.7	20	0.94	196	94	135	100
0	78	0	0	0	0	0	0	0	1	0	0	0	0	0	0	1	0	0	0	0	0	65.36	0.4	0.4	0	1	1	0	0	0	89	52	36.5	62	18	97	6.31	9.2	252	55.7	12.4	1.14	23.8	13	0.7	101	153	141	105
1	76	0	0	0	0	0	0	0	0	0	0	1	0	0	0	0	0	0	0	0	0	62.5	0.6	0.2	0	0	0	0	0	0	100	45	36.5	82	20	89	15.43	11	308	83.5	11.5	1.06	23	21	1.1	148	1006	137	101
0	71	0	0	0	1	0	0	0	0	0	0	1	0	0	0	0	0	0	0	0	0	65.36	0.6	0.4	0	0	0	0	1	0	134	78	36.4	62	18	98	8.44	12.2	300	59	11.9	1.1	23.5	16	1	185	249	142	104
1	70	0	0	0	0	0	0	0	0	0	0	1	0	0	0	0	0	0	0	0	0	58.82	0.4	0.6	0	0	1	0	0	0	138	82	36.4	89	24	98	14.82	13.2	188	79.3	12.5	1.13	28.2	23	1.63	191	180	135	97
0	65	0	0	0	1	0	0	0	0	0	0	0	0	0	0	0	0	1	0	0	0	67.48	0.6	0.4	0	1	1	0	0	0	125	87	36.3	78	20	97	8.91	15.4	277	76.7	10.9	0.95	18.5	17	0.84	157	105	136	103
0	87	0	0	0	1	0	0	0	0	0	0	0	0	0	0	0	0	0	0	0	0	65.79	0.4	0.2	0	1	0	0	0	0	169	88	36.2	65	20	99	4.42	10.9	211	52	12.7	1.08	24.9	20	0.92	183	84	138	109
1	73	0	0	0	0	0	0	0	0	0	0	1	0	0	0	0	0	0	0	0	0	63.33	0.2	0.2	0	1	0	0	0	0	108	70	36.2	76	20	96	8.87	11.6	272	59.4	11.6	1.07	25.4	8	1	156	116	138	103
1	65	0	1	0	1	0	0	0	0	0	0	0	0	0	0	0	0	0	0	0	0	58.82	0.4	0.6	0	1	0	0	0	1	110	70	36.2	62	22	96	4.91	14.7	149	54.8	13.6	1.13	26.5	14	0.87	208	361	140	101
0	70	0	0	0	1	0	0	0	0	0	0	0	0	0	0	0	0	0	0	0	0	62.5	0.6	0.4	0	0	0	0	0	0	150	100	36.5	64	20	96	5.45	12.1	106	52.9	11	1.04	22.1	24	0.9	207	271	143	105
1	60	0	0	0	1	0	0	0	0	0	0	0	0	0	0	0	0	0	0	0	0	62.5	0.4	0	0	1	0	0	0	0	144	87	36.2	84	20	97	8.41	14.8	215	62.1	11.6	1.01	23.4	13	0.87	195	86	138	104
0	77	0	0	0	1	0	0	0	0	0	0	0	0	0	0	0	0	0	0	0	0	67.2	0.4	0.4	0	1	0	0	0	0	147	88	36.3	69	19	96	5.33	13.4	237	69.22	11.6	1.01	25.58	22	0.63	189	77	139	104
0	72	0	0	0	0	0	0	0	0	0	0	1	0	0	0	0	0	0	0	0	0	67.07	0.2	0	0	0	0	0	0	0	123	51	36.2	83	20	96	4.18	11.8	208	55.2	15.3	1.27	43.1	8	0.86	171	515	141	106
1	54	0	0	0	1	0	0	0	0	0	0	0	0	0	0	0	0	0	0	0	0	38.924	0.4	0.2	1	0	0	0	0	0	119	82	36.5	75	20	100	10.41	12.9	269	40.4	10.7	0.99	23.7	17	1	131	202	140	102
1	79	0	0	0	0	0	0	0	0	0	0	1	0	0	0	0	0	0	0	0	0	62.5	0.4	0.6	0	0	1	0	0	0	159	89	36.2	66	20	96	6.35	12.7	222	57.9	12.2	1.12	26.7	23	0.9	170	190	138	103
0	86	0	0	0	1	0	0	0	0	0	0	1	0	0	0	0	0	0	0	0	0	67.57	0.6	0.2	0	0	1	0	0	0	133	78	36	89	20	96	5.9	12.9	209	57.3	10.8	0.95	22.1	22	1.2	137	312	141	103
0	68	0	0	0	1	0	0	0	0	0	0	0	0	0	0	0	0	0	0	0	0	67.11	0.6	0.4	0	0	0	0	0	0	119	55	36.4	70	20	96	8.96	9.7	318	60.4	11.5	1.05	24.2	25	1.5	155	249	138	102
0	68	0	1	0	1	1	0	0	0	0	0	0	0	1	0	0	0	0	0	0	0	64.94	0.4	0	0	0	0	0	0	0	147	71	36.4	86	20	99	4.65	12.5	217	62.7	11.3	0.98	22.2	19	0.84	199	68	134	101
0	68	0	1	0	1	0	0	0	0	0	0	1	0	0	1	0	0	0	0	0	0	65.36	0.2	0	0	0	1	0	0	0	131	84	36.8	82	12	97	11.24	9.1	213	82.6	14	1.16	31.9	29	1.25	107	84	132	98
0	50	0	1	0	0	0	0	0	0	0	0	0	0	0	0	0	0	0	0	0	0	63.65	0.6	0.2	0	0	0	0	0	0	129	78	36.3	72	20	99	7.86	13.4	371	40.8	12	0.99	25.5	16	0.84	219	33	139	100
1	65	0	0	0	0	0	0	0	0	0	0	1	0	0	0	0	0	0	0	0	0	59.52	0.6	0.4	0	0	1	0	0	0	138	87	36.4	87	20	96	5.35	15.5	234	54.5	12.2	1.13	24.7	17	1.3	168	304	138	102
0	79	0	0	0	0	0	0	0	0	0	0	1	0	0	0	0	0	0	0	0	0	64.72	0.6	0.6	0	1	0	0	1	0	140	62	36.2	85	20	96	4.11	9.8	179	50.2	10.4	0.96	24.2	40	2	179	146	137	102
0	82	0	0	0	0	1	0	0	0	0	1	0	0	0	0	0	0	0	0	0	0	64.52	0.2	0.2	0	1	0	0	0	0	160	80	36.6	94	20	95	7.76	13	140	73	14.3	1.2	21.3	20	0.81	202	169	140	109
1	78	0	0	0	0	0	0	0	0	0	0	1	0	0	0	0	0	0	0	0	0	60.42	0.4	0.6	0	0	0	0	0	1	140	60	36.4	62	20	96	4.7	8.8	168	58.1	13.04	1.098	23.54	36	1.7	136	55	138	109
1	21	0	0	0	0	0	0	0	1	0	0	0	0	0	0	0	0	0	0	0	0	56.66	0.2	0.2	0	0	0	0	0	0	127	57	36.1	80	20	96	6.08	16.8	230	66.8	13.3	1.1	26	16	1.1	194	227	140	105
1	63	0	0	0	0	0	0	0	0	0	0	1	0	0	0	0	0	0	0	0	0	58.14	0.6	0.6	0	0	0	0	0	0	110	70	36.2	48	18	96	7.55	12.8	144	56.5	24.6	2.22	33.5	22	1.2	108	419	140	100
1	65	0	1	0	1	0	0	0	1	0	0	0	0	0	0	0	0	0	0	0	0	59.67	0.2	0.2	0	1	0	0	0	0	112	78	36.3	84	20	98	6.32	14.5	354	52.9	12.8	1.06	24.8	10	0.75	148	77	135	102
0	83	0	0	1	0	0	0	0	0	0	0	0	0	0	0	0	0	0	0	0	0	66.67	0.4	0.4	0	1	0	0	1	1	130	80	36.6	70	16	98	5.11	10.6	201	65.1	18.4	1.55	43.7	10	0.75	168	235	140	105
0	72	0	0	0	0	1	0	0	0	0	0	1	0	0	1	0	0	0	0	0	0	62.42	0.4	0.2	0	0	0	0	0	0	139	94	36.3	74	20	96	5.66	11.7	217	63.22	11.96	1.026	22.76	15	0.56	131	83	138	104.8
1	89	0	0	0	0	0	0	0	0	0	0	1	0	0	0	0	0	0	0	0	0	60.31	0.4	0	0	1	0	0	1	0	150	80	36.5	82	20	96	11.41	12.3	342	87	14.2	1.18	29.1	11	0.75	180	328	137	100
1	54	0	0	0	1	0	0	0	0	0	0	0	0	0	0	0	0	0	0	0	0	58.14	0.6	0.2	0	1	0	0	0	0	131	80	36.5	78	20	96	6.3	14.5	250	53.94	12.3	1.064	24.86	13	0.91	200.6	128.2	140	105.4
0	41	0	0	0	1	0	0	0	0	0	0	0	0	0	0	0	0	0	0	1	0	61.24	0.6	0.4	0	0	0	0	0	0	129	70	36.3	74	20	98	5.4	11.8	233	47	13.2	1.09	23.2	10	0.86	166	58	136	104
0	63	0	0	0	1	0	0	0	0	0	0	0	0	0	0	1	0	0	0	0	0	62.58	0.4	0.8	0	0	0	1	0	0	123	67	36.3	68	22	95	10.79	15.2	191	77.2	12	0.99	21.6	35	1.21	138	75	125	67
1	77	0	0	0	1	0	0	0	0	0	0	0	0	0	0	0	0	0	1	0	0	61.35	0.8	0.6	0	0	1	0	1	0	148	92	36.7	72	20	98	8.89	10.9	261	80.4	20.8	1.89	27.1	18	1.2	135	306	137	100
0	80	0	0	0	0	0	0	0	0	0	0	1	0	0	0	0	0	0	0	0	0	62.5	0.4	0.4	0	1	1	0	0	0	150	90	35.6	109	20	86	15.65	14.2	310	92	14.4	1.21	29.2	14	0.51	185	384	125	98
0	72	0	0	0	1	0	0	0	0	0	0	0	0	0	0	0	0	0	0	0	0	66.67	0.4	0	0	0	0	0	0	0	140	70	36.4	70	20	98	7.12	14.1	314	49.7	10.4	0.96	20	11	0.7	214	238	133	94
1	60	0	0	0	1	0	0	0	0	0	0	1	1	0	0	0	0	0	0	0	0	60.61	0.2	0.4	0	1	0	0	0	0	132	79	37.3	98	18	95	9.76	14.4	181	73.4	15.8	1.38	23.7	40	1.75	139	103	141	110
0	58	0	0	1	0	0	0	0	0	0	0	1	0	0	1	0	0	0	1	1	0	62.93	0.8	0.4	0	0	1	0	0	0	114	60	36.4	80	20	94	6.82	12.9	354	43.4	11.2	1.01	22.4	17	0.7	143	158	145	110
0	80	0	0	0	1	0	0	0	0	0	0	0	0	0	0	0	0	0	0	0	0	62.5	0.6	0.4	0	0	1	0	1	0	149	63	36.3	63	18	96	7.63	9.2	229	54.8	13.2	1.18	33.86	27	1.4	108	175	137	107
0	54	0	0	0	1	0	0	0	0	0	0	0	0	0	0	1	0	0	0	0	0	62.5	0.4	0.2	0	0	0	0	0	0	125	70	36.1	61	20	100	7.76	12.3	275	76.8	11.4	1.01	21.6	11	0.6	203	334	141	104
1	63	0	0	0	0	0	0	0	0	0	0	1	0	0	0	0	0	0	0	0	0	55.87	0.6	0.2	0	1	0	0	0	1	138	72	36.34	68.8	19.4	76	15.12	14.9	318	81	11.6	1.06	24.7	23	0.6	270	2021	136	94
1	73	0	0	0	1	0	0	0	1	0	0	1	0	1	1	0	0	0	1	0	0	59.88	0.8	0.4	0	0	1	0	0	1	105	72	36.4	72	20	98	3.63	10.6	282	63.3	13.6	1.13	23.3	21	1.45	137	331	137	103
1	76	0	0	0	1	0	0	0	0	0	0	0	0	0	0	0	0	0	0	0	0	58.48	0.8	0.6	0	0	0	0	0	0	132	85	36.4	92	20	96	8.66	13	231	51.1	10.9	1.03	23.6	19	1.7	134	208	139	101
0	77	0	1	0	0	0	0	0	0	0	0	0	0	0	0	0	0	0	0	0	0	61.73	0.6	0.2	0	0	0	0	0	0	140	80	36.5	79	20	97	6.2	13.2	241	69.5	10.7	0.98	23.2	18	0.7	199	232	140	104
1	47	0	0	0	1	0	0	0	0	0	0	0	0	1	0	0	0	0	0	0	0	59.52	0.4	0	0	1	0	0	0	0	111	73	36.4	57	20	100	6.29	13.4	163	40.9	13.5	1.12	26.3	14	1.34	146	173	140	104
0	39	0	1	0	0	0	0	0	0	0	0	0	0	0	0	0	0	0	0	0	0	59.17	0.2	0	0	1	0	0	0	0	150	100	36.3	90	24	100	12.73	14.3	385	65.7	11.1	1.03	23.6	10	0.8	124	292	140	100
1	55	0	0	0	0	0	0	0	0	0	0	0	0	0	0	0	0	0	0	0	0	59.52	0.2	0.2	0	0	0	0	0	0	90	70	36.4	80	20	98	9.85	7.2	133	89.2	15.7	1.3	40.4	28	1.38	91	101	133	103
0	78	0	0	0	0	0	0	0	0	0	0	1	0	0	0	0	0	0	1	0	0	38.742	0.6	0.2	0	0	1	0	0	1	120	80	37.3	141	26	78	17.51	13.3	165	91.2	10	0.93	20.9	14	1.2	232	281	138	102
1	53	0	1	0	1	0	0	0	0	0	0	0	0	0	1	0	0	0	0	0	0	59.52	1	0.4	0	1	0	0	1	0	100	60	36.5	70	20	95	11.3	13.9	191	81.3	19.3	1.76	26	16	1.3	117	265	142	106
0	81	0	0	0	1	0	0	0	0	0	0	0	0	0	0	0	0	0	0	0	0	65.79	0.2	0	0	1	0	0	0	0	160	60	36.2	60	20	96	5.56	11.3	240	42.1	10.7	1.01	21.8	29	1.1	143	235	142	111
1	63	0	0	1	1	0	1	0	0	1	0	0	0	1	0	0	0	1	0	0	0	58.82	0.2	0	0	1	0	0	0	0	125	89	36	65	20	96	5.48	15.7	228	48.4	10.3	0.94	21.4	13	1.1	107	248	139	103
0	56	0	0	0	1	0	0	0	1	0	0	0	0	1	0	0	0	0	0	0	0	66.67	0.6	0.2	0	1	1	0	0	0	130	80	36.7	69	20	98	5.83	11.8	271	59.6	11.4	1.03	21.6	12	0.73	166	257	145	111
1	74	0	0	0	1	0	0	0	0	0	0	1	0	0	0	0	0	0	0	0	0	55.56	0.6	0.4	0	1	1	0	0	0	121	90	36.3	156	20	90	12.03	12	210	67.2	10.8	1	26.1	23	1.6	170	669	144	107
0	87	0	0	0	0	0	0	0	0	0	0	1	0	0	0	0	0	0	0	0	0	66.62	0.6	0.2	0	0	0	0	0	0	125	78	36.2	65	20	96	5.95	12.6	188	57	13	1.09	22.2	20	0.77	115	253	141	104
0	73	0	0	0	0	0	0	0	0	0	0	1	0	0	0	0	0	0	1	0	0	38.896	0.6	0.6	0	0	0	0	0	0	100	70	36.6	88	21	97	9.05	12.9	373	65.5	11.9	1.08	29.6	11	0.65	172	389	140	101
0	55	0	1	0	0	0	0	0	0	0	0	0	0	1	0	0	0	0	0	0	0	59.17	0.8	0.2	0	0	0	0	0	0	171	91	36.5	121	20	96	6.4	13.6	326	51.4	10	0.87	21.4	19	0.68	240	69	136	102
1	67	0	0	0	1	0	0	0	0	0	0	0	0	0	0	0	0	0	1	0	0	59.52	0.2	0	0	0	0	0	0	0	120	80	36.4	88	20	96	8.35	15.7	136	78.4	12.6	1.15	25.1	20	1.1	167	236	139	103
1	70	0	0	0	0	0	0	0	0	0	0	0	0	0	0	0	0	0	1	0	0	23.106	0.6	0.2	0	0	0	0	0	0	120	80	36.6	88	24	86	9.75	11.5	272	68	15.1	1.38	30.1	24	1.2	80	217	129	96
1	70	0	0	0	1	0	0	0	0	0	0	0	0	0	0	0	0	0	0	0	0	62.5	0.4	0	0	0	1	0	0	0	149	76	36	63	20	96	4.62	14.9	219	59.3	11	1.01	58.4	14	1	113	175	142	103
1	43	0	0	1	0	0	0	0	0	0	0	0	0	0	0	0	0	0	0	0	0	58.82	0.2	0.2	0	0	0	0	0	0	121	80	36	78	20	90	9.4	15.7	261	64.4	10.4	0.96	25	9	1.1	265	364	135	99
0	73	0	0	0	0	0	0	0	0	0	0	1	0	0	0	0	0	0	1	0	0	31.2	0.4	0	0	0	0	0	0	0	150	60	36.4	95	24	83	10.96	12.6	380	70.7	10.4	0.9	18.7	19	1.02	274	100	138	99
1	81	0	0	0	1	0	0	0	0	0	0	1	0	0	0	0	0	0	1	0	0	59.88	0.4	0.4	0	0	1	0	1	0	120	70	36.2	70	20	97	13.15	10.2	346	75.9	11.2	1.04	30.6	24	1.5	141	365	132	100
1	71	0	0	0	1	0	0	0	0	0	0	0	0	0	0	0	0	0	0	0	0	60.98	0.6	0.6	0	1	0	0	0	0	138	80	36.3	84	20	96	3.22	10.2	106	13	11.36	1.002	59.4	14	0.8	128	195	135	99
1	67	0	0	0	0	0	0	0	0	0	0	1	0	0	0	0	0	0	0	0	0	60.5	0.2	0.4	1	0	0	0	0	1	95	53	36.1	69	20	96	6.52	12.6	186	54.6	11.5	1.02	23.8	14	1.4	98	131	139	104
1	58	0	0	0	0	1	0	0	0	0	0	0	0	0	0	0	0	0	0	0	0	59.88	0.2	0	0	1	0	0	0	0	140	90	36.4	70	20	96	8.98	14.1	283	71.4	10.2	0.94	22.9	20	0.9	128	158	138	106
1	64	0	0	0	1	0	0	0	0	0	0	0	0	0	0	0	0	0	0	0	0	57.8	0.4	0	0	0	0	0	0	0	120	80	36.5	59	13	98	7.41	14.4	211	68.2	14.2	1.29	25.6	23	1.2	182	210	137	104
1	75	0	0	0	0	0	0	0	0	0	0	1	0	0	0	0	0	0	1	0	0	61.35	0.4	0	0	0	0	0	0	1	121	79	36.3	97	20	97	16.3	13.8	312	66	12.9	1.07	25.1	11	1.04	193	265	135	100
0	66	0	0	0	1	0	0	0	0	0	0	0	0	0	0	0	0	0	0	0	0	68.03	0.4	0.4	0	0	1	0	0	0	140	90	36.5	62	20	96	6.75	12.5	227	49.1	10.9	1	27.1	11	1	179	200	141	106
1	58	0	0	1	0	0	0	0	0	0	0	0	0	0	0	0	0	0	0	0	0	56.82	0.4	0	0	1	0	0	0	0	123	96	36	101	20	98	8.14	13.6	178	62	11.4	1.04	23.2	32	1.1	149	133	142	107
0	58	0	0	0	0	0	0	0	0	1	0	0	0	0	0	0	0	0	0	0	0	62.5	0.6	0.2	0	1	0	0	1	0	105	60	36.2	98	20	98	8.18	12.9	236	58.8	12.7	1.17	24.7	15	0.8	145	213	142	103
0	74	0	0	0	1	0	0	0	0	0	0	0	0	0	0	0	0	0	0	0	0	67.57	0.2	0.2	0	0	0	0	0	0	113	80	36.4	87	20	96	6.71	13.6	457	57.8	15.3	1.39	25.3	13	1.1	199	204	139	104
0	70	0	1	0	0	0	0	0	0	0	0	0	0	1	0	0	0	0	0	0	0	63.29	0.4	0.4	0	0	0	0	1	0	139	69	36.4	64	20	99	6.35	13.7	236	62.1	11.7	1.02	24	14	0.51	211	57	141	105
1	72	0	0	1	1	0	0	0	0	0	0	1	1	0	0	0	0	0	0	0	0	57.8	0.4	0.2	0	0	0	0	0	0	130	90	36.7	110	22	81	6.37	11.5	186	76.1	11.6	1.06	33	9	0.9	125	570	141	104
0	87	0	0	0	1	0	0	0	0	0	0	0	0	0	0	0	0	0	0	0	0	68.21	0.6	0.2	0	0	0	0	0	0	169	79	36.3	85	20	96	4.19	13.4	220	65.4	12.2	1.02	22.9	8	0.81	205	195	143	105
0	65	0	0	0	1	0	0	0	0	0	0	0	0	0	0	0	0	0	0	0	0	59.88	0.8	0.6	0	1	0.4	0	0	0	130	67	36.5	60	20	96	6.75	11.5	266	49.7	11.7	1.08	24.9	16	0.8	154	184	143	111
0	65	0	0	0	0	0	0	0	0	0	0	1	0	0	0	0	0	0	0	0	0	64.02	0.8	0.6	0	1	0	0	0	0	138	88	36.5	66	18	96	5.8	13	189	53.5	12.3	1.02	23.6	18	0.86	188	79	140	104
0	60	0	0	0	1	0	0	0	0	0	1	0	0	0	0	0	0	0	0	0	0	63.29	0.4	0.4	0	0	0	0	0	0	100	60	37.3	89	20	99	20.23	9.6	236	84	13	1.13	24.9	23	1.06	133	64	135	104
1	66	0	0	0	1	0	0	0	0	0	0	0	0	0	0	0	0	0	0	0	0	57.8	0.2	0.2	0	1	0	0	0	0	110	82	36.2	71	20	96	5.98	16.4	196	35.3	11.4	1.05	23.1	11	0.8	172	173	141	102
1	78	0	0	0	0	0	0	0	0	0	0	1	0	0	0	0	0	0	1	0	0	62.5	0.6	0.6	0	0	0	0	0	1	121	78	36.5	74	20	91	10.16	11.8	230	55.2	11.3	1	27.2	27	1.5	136	255	138	106
0	84	0	0	0	0	0	0	0	0	1	0	1	0	0	0	0	0	0	1	0	0	30.16	0.6	0.4	0	1	0	0	1	0	130	80	36.5	80	20	91	30.17	13	289	88.7	18.5	1.53	27.7	41	0.89	89	90	126	90
1	60	0	0	0	1	0	0	0	0	0	0	0	0	0	0	0	0	0	0	0	0	58.62	0.6	0.2	0	0	0	0	0	0	143	80	36	61	20	97	12.19	13.6	167	83.1	12.3	1.16	23.8	9	0.9	128	699	137	98
1	64	0	1	0	0	0	0	0	0	0	0	0	0	1	0	0	0	0	0	0	0	63.29	0.2	0	0	0	1	0	0	0	130	70	36.5	64	19	96	8.8	13.1	176	66.5	12	0.99	23.5	9	0.86	83	268	143	108
0	58	0	0	0	1	0	0	0	1	1	1	0	0	0	0	0	0	0	0	0	0	64.02	0.2	0	0	1	0	0	0	0	104	77	36.5	97	20	98	4.91	12.1	241	42.6	11.9	0.99	24.9	14	0.65	284	178	139	106
0	55	0	0	0	0	0	0	0	1	1	1	0	0	0	0	1	0	1	1	0	0	64.52	0.6	0.2	0	0	0	0	0	0	145	85	36.4	64	20	95	9.21	13.8	176	75.6	14.1	1.32	35.8	10	0.5	130	260	124	91
1	78	0	0	0	0	0	0	0	0	0	0	1	0	0	0	0	0	0	0	0	0	60.24	0.2	0	0	0	1	1	0	0	160	70	36	68	23	95	14.47	12.3	132	89	12	1.11	26.4	25	1.9	168	423	147	111
1	76	0	0	0	0	1	0	0	0	0	0	0	0	0	1	0	0	0	0	0	0	58.82	0.8	0.6	0	1	0	0	0	0	130	80	36.3	78	16	99	12.15	14.4	217	37.4	10.4	0.91	22.1	14	1.2	157	222	137	101
1	60	0	0	0	1	0	0	0	0	0	0	1	0	0	1	0	0	0	1	0	0	62.5	0.4	0.2	0	1	1	0	0	0	100	60	36.1	72	20	99	10.69	11.3	218	76.3	11.4	1.01	25.6	11	0.9	166	176	136	97
1	55	0	0	0	0	0	0	0	1	1	0	0	0	0	0	0	0	0	0	0	0	57.47	0.4	0.2	0	0	0	0	0	0	130	70	36.4	88	20	99	12.21	14.4	293	78.5	11.1	0.98	24.8	14	0.8	171	465	135	99
1	81	0	0	0	0	0	0	0	0	0	0	0	0	0	0	0	0	0	0	0	0	59.1	0.8	0.4	0	0	1	0	0	0	115	63	36.1	77	20	96	7.56	10.6	218	70.5	12.3	1.1	28.8	20	1.2	111	186	137	103
1	86	0	1	0	0	0	0	0	0	0	0	0	0	1	0	0	0	0	0	0	0	24.092	0.2	0.2	0	1	0	0	0	0	168	74	36	82	20	94	9.26	10.5	294	78.2	10.8	0.95	29.4	27	1.2	238	198	138	105
1	59	0	1	0	0	0	0	0	0	0	0	1	0	0	0	0	0	0	0	0	0	57.14	0.2	0	0	1	0.2	0.4	0	0	216	126	36.5	119	19	90	3.95	14.9	110	67	13.3	1.19	31.6	21	1.4	123	130	136	104
1	41	0	0	0	1	0	0	0	0	1	0	0	0	1	0	0	0	1	0	0	0	57.14	0.6	0.4	0	0	0.4	0	0.2	0.2	104	77	36.1	69	20	94	8.26	14.3	195	62.4	9.8	0.86	26.6	11	1	125	236	142	108
1	67	0	1	0	0	0	0	0	0	1	0	1	0	0	0	0	0	0	1	0	0	59.03	0.6	0	0	1	0	0	0	1	128	74	37.6	113	24	92	20.63	11.4	510	85.1	15.6	1.29	30.9	28	0.73	93	152	127	92
1	73	0	1	0	0	0	0	0	0	0	0	0	0	0	0	0	0	0	0	0	0	60.61	1	0.8	0	1	0	0	1	0	120	80	36.6	96	24	98	9	11.4	109	53.5	13	1.16	21.5	43	3.1	119	186	137	106
0	82	0	1	0	0	0	0	0	0	1	0	1	0	1	0	0	0	0	0	0	0	64.52	0.4	0.4	0	0	0	0	0	0	100	60	36.6	66	20	93	10.37	13.9	222	75.8	11.5	1.02	22.8	22	1.19	210	288	140	100
1	66	0	0	0	0	0	0	0	0	0	0	1	0	0	0	0	0	0	0	0	0	61.12	0	0	1	1	0	0	0	0	148	93	36.3	92	20	96	8.61	14.3	410	35.6	11.9	0.99	23.4	16	0.89	163	391	142	106
1	55	0	0	0	1	0	0	0	0	0	0	0	0	0	0	0	0	0	0	0	0	60.61	0.8	0.4	0	1	0.6	0	0	0.2	130	80	36.4	78	20	98	6.73	13.5	213	46.7	10.1	0.89	22.8	18	1.02	176	180	140	107
1	78	0	0	0	0	0	0	0	0	0	0	1	0	0	0	1	0	0	0	0	1	59.24	0.6	0.2	0	0	0	0	0	0	111	68	36.4	60	20	96	7.8	16.2	264	55.5	11.4	1.03	24.4	12	1.3	215	208	142	106
0	62	0	0	0	1	0	0	0	0	0	0	0	0	0	0	0	0	0	0	0	0	64.56	0.8	0.2	0	0	1	0	1	0	121	80	36.5	72	20	96	6.59	12.6	223	51.8	24.2	2.06	29.6	10	0.75	135	246	140	105
0	83	0	1	0	0	0	0	0	0	0	0	0	0	0	0	0	0	0	0	0	0	64.52	0.6	0.2	0	1	0	0	0	0	130.6	78.4	36	56	20	95	6.206	12.14	180.4	60	16.86	1.568	25.52	15.6	0.882	162.6	167.6	140.2	106
1	74	0	0	0	0	0	0	0	0	0	0	1	0	0	0	0	0	0	1	0	0	60.68	0.6	0.2	0	1	0	0	0	1	130	80	36.4	95	24	94	12.11	15.4	320	81.3	12.3	1.02	20.5	26	0.81	203	230	139	106
0	67	0	0	0	1	0	0	0	0	0	0	1	0	0	0	0	0	0	1	0	0	63.29	0.2	0	0	0	0	0	1	0	140	80	36.4	104	24	96	13.65	11.6	246	68.1	11.7	1.06	22.3	19	0.71	214	209	142	106
0	53	0	0	0	1	0	0	0	0	0	0	0	0	0	0	0	0	0	0	0	0	61.35	0.4	0.6	0	1	0.2	0.2	0	0	115	80	36.8	96	20	92	12.99	13.9	227	91.5	11.2	1.01	20.7	18	1.1	232	231	141	109
1	50	0	0	0	0	0	0	0	0	0	0	1	0	0	0	0	0	0	1	0	0	72.89	0.2	0.2	0	1	0	0	0	0	140	80	38	113	20	88	11.74	15.4	178	89.5	13.1	1.09	24.4	8	0.75	225	122	138	99
0	55	0	0	0	1	0	0	0	0	0	0	1	1	1	0	0	0	0	0	0	0	59.63	0.4	0	0	1	0	0	0	0	155	96	36.3	81	20	98	7.57	13.7	295	57.8	11.6	0.98	20.9	12	0.96	244	61	142	110
1	66	0	0	0	0	0	0	0	0	0	0	1	0	0	0	0	0	0	0	0	0	60.61	0.4	0.2	0	0	0	0	0	0	132	79	36.3	102	22	97	6.9	13.2	214	56.7	13.5	1.13	24.4	16	1.19	150	280	141	109
0	83	0	0	0	1	0	0	0	0	0	0	0	0	0	0	0	0	0	0	0	0	38.974	0.6	0.2	0	0	1	0	0	0	133	78	36.7	64	20	98	10.06	11.9	216	87.1	17.6	1.47	26	44	1.95	148	728	127	95
1	70	0	0	1	0	0	0	0	0	0	0	0	0	0	1	0	0	0	0	0	0	61.73	0.6	0.6	0	0	1	0	0	0	105	65	36.4	77	20	96	5.12	11.1	449	15	13	1.08	28.42	22	1.07	109	388	138	109
1	64	0	0	0	0	0	0	0	0	0	0	1	0	0	0	0	0	0	1	0	0	62.5	0.4	0.6	0	1	0	0	0	0	200	100	36.7	84	29	94	5.35	10.7	99	80.6	13.9	1.16	28.3	36	0.8	252	578	139	111
1	60	0	0	0	0	0	0	0	0	0	0	1	0	0	0	0	0	0	0	1	0	64.1	0.6	0.2	0	1	0	0	0	0	110	70	36.9	100	20	97	10.18	12.7	266	52	14	1.16	27.1	21	1.24	162	440	144	110
0	77	0	0	0	1	0	1	0	0	0	1	1	0	1	0	0	0	0	0	0	0	63.05	0	0.2	0	0	0	0	0	0	124	74	36.4	70	20	99	6.11	11.6	225	46.1	14	1.16	25.7	19	0.73	145	248	140	108
0	56	0	0	0	1	0	0	0	0	1	0	0	0	1	0	1	0	0	1	0	0	54.71	0.2	0.4	1	0	0	0	0	0	148	76	36.1	103	20	98	10.72	15.2	309	78.5	11.6	0.96	23.7	19	0.61	173	120	137	102
0	39	0	0	0	0	0	0	0	0	0	0	1	0	0	0	0	1	0	0	1	0	62.5	0.6	1	0	0	0	0	0	0	114	67	36	135	29	91	1.65	9.8	229	71	21.4	1.81	34.5	34	2.84	160	133	132	105
1	41	0	1	0	0	0	0	0	0	0	0	0	0	0	0	0	0	0	0	0	0	58.14	0.6	0.6	0	0	1	0	0	0	120	80	36.2	99	20	88	11.37	15.4	336	44.6	11.1	0.92	24.3	16	0.79	209	179	145	107
1	46	0	0	0	1	0	0	0	0	0	0	1	0	0	0	0	0	0	0	0	0	58.82	0.4	0.2	0	0	0	0	0	0	186	130	36.3	112	20	98	8.55	13.6	173	67.4	14.3	1.19	24	14	0.93	177	224	143	110
1	57	0	0	1	0	0	0	0	0	0	0	0	0	0	0	0	0	0	0	0	0	61.88	0.4	0.2	0	0	1	0	0	0	176	81	36.4	88	20	96	7.19	10.1	284	57.1	13.2	1.09	25.1	35	2.92	199.6	316	139	107
1	78	0	0	0	0	0	0	0	0	0	0	1	0	0	0	0	0	0	0	1	0	59.52	0.6	0.6	0	0	1	0	0	1	104	66	36.3	89	14	91	9.66	11.1	169	95.8	14.1	1.17	24.8	43	2.04	100	134	138	100
0	46	0	1	0	0	0	0	0	0	0	0	1	0	1	0	0	1	0	0	0	0	63.9	0.6	0	0	0	0	0	0	0	123	62	36.4	84	20	100	3.71	12.6	259	42	12.6	1.05	27.2	12	0.88	206	236	140	105
1	36	0	0	1	0	0	0	0	0	0	0	1	0	1	0	1	0	1	0	0	0	57.34	0.4	0.2	0	0	0	0	0	0	134	72	36.4	80	20	94	12.21	13.9	233	58.4	12.8	1.06	30	19	0.64	204	239	137	101
1	33	0	0	0	0	1	0	0	0	0	0	0	0	0	0	1	0	0	0	0	0	58.14	0.8	0.6	0	0	0.2	0.2	0	0.2	130	80	36.6	80	20	99	11.25	16.4	226	88.3	12.9	1.08	37.6	11	0.96	148	184	139	102
1	77	0	0	0	0	1	0	0	0	0	0	0	0	0	0	0	0	0	0	0	0	59.67	0	0.2	0	1	0	0	0	0	130	70	36.1	88	22	96	6.65	10.4	121	78.6	15.6	1.3	25.4	23	0.8	131	207	137	102
1	75	0	0	0	0	0	0	0	0	0	0	1	0	0	0	0	0	0	1	0	0	61.73	0.4	0.2	0	0	0	0	0	0	106	62	37.6	99	20	98	6.11	11.7	195	90.8	17.3	1.46	46	21	1.64	124	1371	135	103
0	59	0	1	0	0	0	0	0	0	0	0	1	0	1	0	0	0	0	0	0	0	61.35	0.4	0.4	0	0	1	0	0	0	110	70	36.3	67	16	98	7.53	14.7	202	55	12.2	1.01	25.7	26	0.75	205	76	137	106
1	84	0	0	0	0	0	0	0	0	0	0	1	0	0	0	0	0	0	0	0	0	57.8	0.8	0.6	0	0	0	0	0	0	80	40	36.7	120	22	86	17.34	13.6	293	78.5	13.8	1.14	26.5	20	1.12	196	112	141	105
1	72	0	0	0	1	0	0	0	0	0	0	0	0	0	0	0	0	0	0	0	0	58.14	0.4	0.4	0	0	0	0	0	0	112	68	36.6	87	20	95	7.23	12.1	219	55.4	13	1.07	29.5	12	1.07	176	121	129	97
0	62	0	0	0	1	0	0	0	0	0	0	1	0	0	0	1	0	1	0	0	0	62.89	0.4	0.2	0	1	0	0	0	0	126	87	36.5	70	20	99	4.27	11.1	167	48.5	12.5	1.03	24.8	17	0.62	133	45	139	109
0	66	0	1	0	0	0	0	0	0	0	0	1	0	0	1	0	0	0	0	0	0	62.5	0.4	0.2	0	1	1	0	0	0	151	84	36.2	97	20	90	8.1	12.8	275	40.9	11.8	1	22.2	12	0.61	165	103	138	107
1	70	0	0	0	0	0	0	0	0	0	0	1	0	0	0	0	0	0	0	0	0	58.82	0.6	0.2	0	0	1	0	0	0	100	60	36.8	33	28	99	16.69	8.1	384	89.1	18.1	1.59	26.5	21	0.54	58	149	132	103
1	33	0	1	0	0	0	0	0	1	0	0	0	0	0	0	0	0	0	0	0	0	56.18	0.2	0.2	0	0	0	0	0	0	160	100	36.4	148	28	96	23.78	17.5	322	83.5	12.4	1.02	24.6	14	0.91	471	153	131	97
0	80	0	0	0	1	0	0	0	0	0	0	1	0	0	0	1	0	0	0	0	0	65.79	0.8	0.6	0	1	0	0	0	0	90	78	36.7	92	18	86	7.24	14.3	133	85.1	19	1.57	27.5	38	1.54	178	230	133	100
1	72	0	0	0	0	0	0	0	0	0	0	1	0	0	0	0	0	0	1	0	0	59.52	0.6	0.6	0	0	1	0	1	0	100	85	37.3	131	30	78	5.45	9.8	300	32	15.8	1.31	22.7	26	1.42	124	132	141	102
0	87	0	0	0	0	1	0	0	0	0	0	1	0	0	0	0	0	0	1	0	0	64.52	0.8	0.2	0	1	1	0	0	0	122	81	36.5	81	20	96	4.67	11.6	339	60.5	11.4	0.99	22.7	13	0.61	163	71	142	109
0	64	0	1	0	0	0	0	0	0	0	0	0	0	0	0	0	0	0	0	0	0	62.5	0.2	0.6	0	0	0	0	0	0	120	80	36.3	60	24	99	6.88	13.4	186	37.6	12.1	1	23.9	28	1.18	188	68	140	109
0	79	0	0	0	1	0	0	0	0	0	0	0	0	0	0	0	0	0	0	0	0	66.67	0.4	0.4	0	0	1	0	0	0	107	58	36.2	82	20	95	13.15	11.2	126	82.9	19.4	1.6	28.2	12	0.73	115	95	133	103
1	59	0	0	0	1	0	0	0	0	0	0	1	0	0	0	0	0	0	0	0	0	57.8	0.6	0	1	1	0	0	0	0	135	80	36.3	55	18	100	8.13	15.1	353	35.4	12.5	1.03	24	12	1.12	240	57	138	104
1	77	0	0	0	0	0	0	0	0	0	0	1	0	0	0	0	0	0	1	1	0	60.79	0.6	0.8	0	1	0	0	0	1	103	72	36.4	103	21	68	6.36	11.7	137	68.3	14.3	1.25	23.8	25	1.45	119	77	137	94
0	75	0	0	0	1	0	1	0	0	0	0	0	0	1	0	0	0	1	0	0	0	64.52	0.2	0.2	0	1	0	0	0	0	121	65	36.5	100	23	95	5.33	13.8	136	47.2	12.8	1.06	28.7	11	0.68	194	90	141	111
1	78	0	0	0	0	0	0	0	0	0	0	1	0	0	0	0	0	0	0	0	0	61.35	0.6	0.4	0	0	0	0	0	0	137	59	36.5	36	18	99	12.72	12.1	276	66.7	11.7	0.97	23	40	1.43	177	80	140	107
0	77	0	0	0	0	0	0	0	0	0	0	1	0	0	0	0	0	0	0	0	0	64.94	0.6	0	0	0	1	0	0	0	160	69	36.6	50	20	99	6.07	9.5	219	69	12.1	1.05	25.9	19	1.1	75	248	134	109
0	77	0	0	0	1	0	0	0	0	0	0	0	0	0	0	0	0	0	0	0	0	62	0.6	0.6	0	0	0	0	0	0	156	75	36.1	21	20	98	4.78	8.1	201	68.6	12.1	1	23.4	17	0.91	170	82	139	108
1	70	0	0	0	1	0	0	0	0	0	0	0	0	0	0	0	0	0	0	0	0	61.35	0.6	0	0	0	0	0	0	0	161	102	36.5	50	19	99	5.35	12.5	201	46.8	12.5	1.03	25.3	23	1.08	211	74	137	106
1	73	0	0	0	0	0	0	0	0	0	0	1	0	0	0	0	0	0	0	0	0	61.8	0.6	0.4	0	1	0	0	1	0	128	75	36.5	77	16	96	5.04	10.7	240	60.5	12.2	1.06	26.7	13	0.89	111	87	136	102
0	79	0	0	0	0	0	0	0	0	0	0	1	0	0	0	0	0	0	0	0	0	64.1	0.4	0.4	0	0	0	0	0	0	100	60	36.9	85	23	90	13.64	12.1	131	87.1	14.4	1.19	25.3	90	1.15	130	142	131	106
1	68	0	1	0	1	0	0	0	0	0	0	0	0	0	1	0	0	0	0	0	0	60.79	0.8	0.4	0	0	0	0	0	0	137	68	36.4	65	18	99	4.33	14.2	163	58.9	12.3	1.07	27.2	22	0.83	117	104	140	107
0	71	0	0	0	1	0	0	0	0	0	0	0	0	0	0	1	0	0	0	0	0	65.62	0.6	0.2	0	0	0	0	0	0	157	83	36.6	75	18	96	6.64	12.8	167	63.1	12.1	1.05	27.5	14	1.01	238	114	138	102
1	87	0	0	0	1	0	0	0	0	0	0	1	0	0	0	0	0	0	1	0	0	64.31	0.6	0.4	0	0	1	0	0	0	84	42	36.4	82	20	99	9.11	15.1	138	90.3	13.5	1.18	27.2	25	1.62	114	156	131	100
0	52	0	0	0	0	0	0	0	1	0	1	0	0	0	0	0	0	0	0	0	0	61.8	0.2	0	0	0	0	0	0	1	129	90	36.2	140	28	95	8.91	13.5	340	74.2	13.2	1.15	25	31	1.35	158	98	123	84
1	53	0	1	0	0	0	0	0	0	0	0	1	0	0	0	0	0	1	0	0	0	37.658	0.8	0.2	0	1	0.4	0	0	0.6	134	82	38.1	130	26	95	13.99	14.4	459	60.7	13.6	1.19	28.8	16	1.01	197	179	136	104
1	49	0	1	0	0	0	0	0	0	0	0	1	1	0	0	0	0	1	0	0	0	58.82	0.4	0.4	0	0	0	0	0	0	131	71	36.5	120	16	97	6	13.9	241	39.2	11.7	1.02	24.6	16	0.87	205	51	139	108
0	83	0	0	1	1	0	0	0	0	0	0	0	0	0	0	0	0	0	0	0	0	62.5	0.4	0	0	0	0	0	0	0	148	80	36.5	70	16	97	5.51	12.6	253	59.1	11.9	1.04	24.7	11	0.84	200	105	135	106
1	50	0	1	0	0	0	0	0	0	0	0	1	0	0	0	0	0	0	0	0	0	54.64	0.2	0	0	0	0	0	0	0	153	91	36.4	64	18	98	5.03	15	195	64.6	11.7	1.02	23.8	12	0.87	170	70	139	106
1	48	0	1	0	1	0	0	0	0	0	0	0	0	1	0	0	0	0	0	0	0	58.82	0	0	0	0	0	0	0	0.4	151	82	36.5	85	20	99	12.3	13.6	157	80.1	11.3	0.98	22.9	15	1.13	199	65	140	107
1	61	0	1	0	0	0	0	0	0	0	0	0	0	0	1	0	0	0	0	0	0	65.96	0.4	0	0	0	0	0	0	0	151	94	36.3	54	19	99	8.86	14.1	225	78.3	20.9	1.84	24.08	23	0.96	267	60	137	105
0	79	0	0	0	0	0	0	0	0	0	0	1	0	0	0	0	0	0	1	0	0	61.35	0.2	0.2	0	1	0	0	0	0	90	42	36.3	78	16	97	4.95	9.1	114	82.3	14.4	1.26	25.3	39	1.69	111	106	140	112
1	75	0	0	0	1	0	0	0	0	0	0	0	0	0	0	0	0	0	0	0	0	60.46	0.4	0.2	1	1	0	0	0	0	117	74	36.2	81	18	99	8.36	15	224	62.8	10.9	0.92	22.9	21	0.96	276	93	140	108
1	77	0	0	0	1	0	0	0	0	0	0	1	0	0	0	0	0	0	0	0	0	59.17	0.8	0.2	0	0	0	0	0	0	120	80	36.3	64	20	96	12.83	12.2	263	93.8	14.6	1.25	28.9	12	0.66	106	142	130	101
0	85	0	0	0	1	0	0	0	0	0	0	1	0	1	0	1	0	0	0	0	0	71.43	0.8	0.4	0	1	0	0	0	0	100	60	36.6	35	20	98	6.06	10.2	181	63.7	13.3	1.13	24.4	28	0.7	130	155	139	112
0	68	0	1	0	0	0	0	0	0	0	0	1	0	0	0	1	0	0	0	0	0	66.4	0.4	0.6	0	1	0	0	0	0	120	73	36.2	90	18	96	9.37	11.6	230	52.9	13.8	1.18	24.1	9	0.66	135	47	138	105
1	60	0	0	0	0	0	0	0	1	0	0	1	0	1	0	0	0	0	0	0	0	59.88	0.6	0	0	0	0	0	0	0	118	93	37.3	79	33	98	10.6	14.4	307	76.1	12.1	1.03	21.8	9	0.95	161	78	138	100
1	60	1	0.8	0	0.2	0.2	0	0	0	0	0	0.2	0	0	0	0	0	0	0	0	0	56.82	0	0	0	0	0	0	0	0	130	70	36.5	70	20	96	5.3	14.2	251	52.4	10.7	0.94	23.3	15	1	170	180	140	103
1	47	1	0	1	0	0	0	0	0	0	0	0	0	0	0	0	0	0	0	0	0	55.31	0	0	0	1	0	0	0	0	128	77	36.7	75	20	96	8.43	16.5	166	44.6	11.7	0.97	26.7	14	0.84	226	77	139	105
1	56	1	0	0	1	0	0	0	0	0	0	1	0	0	0	0	0	0	0	0	0	60.5	1	0	0	0	0	0	0	0	115	73	36.04	58	20	96	5.39	14.2	210	54.5	10.8	1	22.3	15	1	169	107	141	102
1	69	1	1	0	0	0	0	0	0	0	0	0	0	1	0	0	0	0	0	0	0	58.82	0	0	1	1	0	0	0	0	131	76	36.6	70	18	99	15.3	14.9	243	64	11.9	1.01	26.3	21	1.18	201	85	135	106
1	73	1	0	0	0	0	0	0	1	0	0	0	0	0	0	0	0	0	0	0	0	59.7	1	1	0	0	1	0	0	0	167	86	36.5	67	20	96	6.18	12.5	213	57	13.5	1.13	23.8	16	0.87	110	92	136	103
0	65	1	1	0	0	0	0	0	0	0	0	0	0	0	0	0	0	0	0	0	0	68.35	0	0	0	0	1	0	0	0	121	73	36.2	56	19	96	5.13	10.7	226	52.8	12.6	1.1	22.2	13	0.67	169	60	140	106
0	55	1	0	0	0	0	0	0	0	0	0	0	0	0	0	0	0	0	0	0	0	60.28	0	0	0	0	0	0	0	0	117	79	36.2	98	20	96	8.06	12.8	231	54.22	11.5	1.04	25.2	9	0.62	186	161	140	105
1	58	1	0	0	1	0	0	0	0	0	0	0	0	0	0	1	0	0	0	0	0	57.47	0	0	0.2	1	0	0	0	0	140	80	36.6	62	20	96	5.83	15.1	142	55.54	10.98	0.98	23.32	13	0.9	176.4	150	139.2	105.6
0	58	1	1	0	1	0	0	0	1	0	0	0	0	0	0	0	0	1	0	0	1	64.52	0	0	1	0	1	0	0	0	130	98	36.4	76	22	99	5.89	13	246	44.6	11.1	0.96	25.7	16	0.67	161	69	140	108
1	62	1	1	0	0	0	0	0	0	0	0	0	0	0	0	0	0	0	0	0	1	58.07	1	0	0	0	1	0	0	0	140	79	36.5	61	20	98	6.28	15.7	252	68.3	12	1.04	21.6	16	0.96	125	63	137	106
0	71	1	0	0	1	0	0	0	0	0	0	0	0	0	0	0	0	0	0	0	0	62.89	1	0	0	0	1	0	0	1	185	88	36.4	90	20	96	4.42	11.2	185	53.54	9.9	0.87	20.1	16	0.82	141	297	142	104
1	70	1	1	0	0	0	0	0	0	0	0	0	0	0	0	0	0	0	0	0	0	60.5	1	0	0	0	0	0	0	0	140	80	36.5	60	20	96	6.18	13.8	170	47.5	11.9	1.06	25.9	23	1	163	197	140	105
1	75	1	1	0	0	1	0	0	0	0	0	0	0	0	0	0	0	0	0	0	0	59.88	1	1	1	0	1	0	0	0	145	74	36.6	83	20	98	7.3	14	187	56.7	11.8	0.98	21.8	23	0.74	90	61	136	103
0	69	1	1	0	0	0	0	0	0	0	1	0	0	1	0	0	0	1	0	0	0	63.37	0	0	0	0	1	0	0	0	146	73	36.4	63	20	98	4.24	12.2	262	42	10.6	0.97	22.6	13	0.8	253	264	142	109
1	57	1	0	0	1	0	0	0	0	0	0	0	0	0	0	0	0	0	0	0	0	57.14	1	0	0	1	0	0	0	0	118	73	36	53	20	96	4.29	13.7	227	53.18	11.26	0.984	22.62	12	0.8	141	227	141	102
0	69	1	1	0	0	0	0	0	0	0	0	0	0	0	0	0	0	0	0	0	0	60.98	0	0	0	0	0	0	0	1	150	89	36.2	63	20	96	7.7	14.4	197	50.6	11.3	1.04	27.9	21	0.9	172	199	138	105
1	58	1	0	0	0	0	0	0	1	0	0	0	1	0	1	0	0	0	0	0	0	58.69	0	0	0	1	0.4	0	0	0.4	153	94	36.3	76	20	96	6.19	14.9	242	45.4	11	1.01	26.3	10	1	148	204	141	106
1	69	1	0	0	1	0	0	0	0	0	0	0	0	0	0	0	0	0	0	0	0	60.46	1	1	0	0	1	0	0	0	125	70	36.2	70	20	96	4.12	14.4	249	56.92	11.9	0.98	24	18	0.9	150	220	136	98
0	45	1	1	0	1	0	0	0	0	0	0	1	0	0	0	0	0	0	0	0	1	68.45	0	0	0	0	0.6	0	0	0.4	104	68	36.2	59	20	96	5.34	13.8	234	48.5	11.1	0.98	23.4	14	1	194	180	138	104
1	52	1	0	0	1	0	0	0	0	0	0	0	0	0	0	0	0	0	0	0	0	60.98	0	0	0	0	0	0	0	0	149	96	36.2	72	20	96	6.2	14.9	323	62.9	10.5	0.97	24.7	14	1	297	267	139	102
1	73	1	0	0	0	0	0	0	0	0	0	1	0	0	0	0	0	0	0	0	0	48.032	0	0	0	0	0	0	0	0	130	80	36.5	60	20	98	12.44	7	222	80.7	18	1.63	24.3	126	2.3	92	283	136	109
1	65	1	0.2	0.2	0.4	0.4	0	0	0	0	0	0.2	0	0	0.2	0	0	0	0	0	0	61.73	0	0	0	1	1	0	0	0	140	78	36.2	78	20	96	7.1	12.4	243	64.7	11.4	1.04	23.1	13	1	158	213	141	104
1	59	1	1	0	0	0	0	0	0	0	0	0	0	0	1	0	0	0	0	0	0	54.7	0	0	0	1	1	0	0	0	107	62	36.2	73	18	97	6.69	13.3	218	70.4	12.7	1.05	23.3	26	0.99	200	80	141	106
1	65	1	0	0	1	0	0	0	0	0	0	0	0	0	0	0	0	0	0	0	0	58.17	1	0	0	1	1	0	1	0	115	78	36	72	20	96	6.22	15.2	171	49.7	10.7	1.01	26.7	17	0.9	171	253	144	105
1	66	1	0	1	0	0	0	0	0	0	0	0	0	0	1	0	0	0	0	0	0	60.75	1	0	0	0	0	0	0	0	129	78	36	66	20	96	5.19	15	296	49.22	13.2	1.09	24.28	12	1.04	162	201	142	104
1	71	1	0	0	1	0	0	0	0	0	0	0	0	0	0	0	0	0	0	0	0	59.84	1	0	0	0	0	0	0	0	152	80	36.2	59	19	96	6.18	14	273	50.5	10.9	0.92	21.9	16	0.98	190	81	138	102
1	66	1	1	0	0	0	0	0	0	0	0	0	1	0	0	0	0	0	0	0	0	59.03	0	0	0	1	0	0	0	0	129	87	36.2	62	20	97	7.36	13.7	265	55.1	11.1	1.03	26.9	15.1	0.8	299	306	135	103
0	69	1	0	0	0	1	0	0	0	0	0	0	0	0	0	0	0	0	0	0	0	64.39	1	0	1	0	0	0	0	0	94	66	36	73	20	96	3.4	15.1	234	63.1	13.2	1.09	22.9	8	0.76	153	111	139	104
1	66	1	0.6	0	0.4	0	0	0	0	0	0	0.2	0	0.2	0.2	0	0	0	0	0	0	60.98	1	1	0	0	1	0	0	0	135	61	36.3	77	20	96	8.66	12.5	273	75	12.8	1.12	24.9	24	0.99	96	68	134	102
1	61	1	1	0	0	0	0	0	0	0	1	1	0	0	0	1	0	0	1	0	0	55.56	1	1	1	1	0	0	0	0	130	46	36.8	76	19	87	12.89	12.8	418	42.2	11.3	1.06	31	18	1.5	168	333	134	104
0	71	1	0	0	0	0	1	0	0	0	0	0	0	1	0	0	0	1	0	0	0	32.656	0	0	0	0	1	0	0	0	137	84	36.5	71	20	96	5.04	11.4	265	53.8	11.8	0.98	22.8	15	0.75	222	271	141	107
0	59	1	1	0	0	0	0	0	0	0	0	0	0	0	0	0	0	0	0	0	0	62.89	0	0	0	0	0	0	0	0	153	96	36.5	91	20	96	4.79	14.3	163	54.8	13	1.08	25.7	13	0.7	183	318	141	106
0	76	1	0	0	1	0	0	0	0	0	0	0	0	0	0	1	0	0	0	0	0	63.73	1	1	1	0	0	0	0	0	113	61	36.6	60	18	97	8.71	10.9	224	81.2	12.5	1.09	25.2	21	0.54	133	66	141	108
1	56	1	1	0	0	0	0	0	0	0	0	1	1	1	0	0	0	0	0	0	0	62.27	0	0	0	0	0	0	0	0	135	69	36.5	80	17	99	8.26	15.8	295	38.1	11.3	0.98	25.9	21	0.74	330	56	137	103
1	59	1	0	0	1	0	0	0	0	0	0	0	0	0	0	0	0	0	0	0	0	58.48	0	0	0	0	0	0	0	0	110	70	36.5	53	20	96	5.28	14.5	288	60.4	13.1	1.08	21.4	12	0.98	151	83	136	105
1	62	1	1	0	0	0	0	0	0	0	0	0	0	0	1	0	0	0	0	0	0	59.52	1	1	1	0	1	0	0	0	134	79	36.1	68	20	96	5.94	13.7	189	63.7	12.5	1.09	22.7	18	0.96	128	85	136	102
1	64	1	0.4	0	0.8	0	0	0	0	0	0	0.2	0	0	0.4	0.2	0	0	0	0	0	57.8	0	0	0	1	0.6	0	0	0	123	87	36.5	86	18	96	7.74	15.3	135	57.5	13.1	1.08	24.2	22	0.91	137	66	139	103
1	56	1	0	0	1	0	0	0	0	0	0	0	0	0	0	0	0	0	0	0	0	59.7	1	0	1	0	0	0	0	0	93	61	36.2	74	20	96	6.2	13.7	230	41.1	11.4	1.05	22.2	15	1.2	119	130	138	103
1	50	1	1	0	0	0	0	0	0	0	0	0	0	0	0	0	0	0	0	0	0	58.04	0	0	0	1	0	0	0	0	130	80	36	105	20	96	7.85	16.1	239	48.3	11	0.96	23.4	10	1.08	224	80	139	106
0	58	1	0	0	1	0	0	0	0	0	0	1	0	0	0	0	0	0	1	0	0	64.1	0	0	1	0	1	0	0	0	152	87	36.2	76	20	99	9.25	13.6	266	89.2	9.7	0.9	20.5	15	0.6	350	181	138	102
0	76	1	0	1	0	0	0	0	0	0	0	0	0	0	0	0	0	0	0	0	1	63.29	1	0	0	0	0	0	0	0	127	78	36.3	54	20	98	5.21	13.1	151	45.6	13.2	1.09	41.4	19	0.82	228	123	139	103
1	65	1	0.4	0	0.6	0	0	0	0	0	0	0	0	0	0.2	0.2	0	0	0	0	0	60.61	0	1	1	0	0	0	0	0	110	65	36.5	82	20	96	5.55	13.6	222	55.5	12.2	1.01	21.1	21	1.03	166	43	138	106
1	60	1	0	1	0	0	0	0	0	0	0	0	0	0	0	0	0	0	0	0	0	29.69	1	0	0	1	0	0	0	0	127	64	36.3	98	20	96	5.62	16.6	141	64.92	11.8	1.09	23.7	15	0.7	125	616	139	104
1	49	1	0	0	1	0	0	0	0	0	0	0	0	0	0	0	0	0	0	0	0	60.68	0	0	0	1	0	0	0	0	123	73	36.5	71	15	98	6.65	17.2	223	49.6	11.8	1.03	29	13	0.87	288	84	140	105
0	57	1	0	0	0	1	0	0	0	0	0	0	0	0	0	0	0	0	0	0	0	66.67	0	0	0	0	0.4	0	0	0.4	120	80	36.5	70	20	96	3.69	13	239	28.3	10.8	0.95	24.8	13	0.7	159	220	140	105.2
1	64	1	0	0	1	0	0	0	0	0	0	0	0	0	0	0	0	0	1	0	0	37.674	0	0	0	0	0	0	0	0	138	77	36.4	100	20	91	20.21	15.8	265	95.9	13.2	1.09	28.2	19	1.04	121	71	135	103
0	67	1	0	0	1	0	0	0	0	0	0	0	0	0	0	0	0	0	0	0	0	64.68	0	0	0	0	0	0	0	0	112	64	36.5	68	20	96	6.08	13.4	238	51.6	11.5	0.97	26.3	17	0.84	210	85	142	106
1	30	1	0	0	0	1	0	0	1	0	0	0	1	1	0	0	0	0	0	0	0	55.87	0	0	0	1	0	0	0	0	130	90	36.6	92	20	98	13.04	13.9	285	62	11.4	0.96	20.2	8	1.04	173	98	138	109
1	70	1	0	0	0	1	0	0	0	0	0	0	0	0	0	0	0	0	0	0	0	59.95	1	0	0	0	1	0	0	0	149	79	36.3	78	20	96	8.95	14.7	256	57.54	11.5	1	24.82	17	1.02	243	69	137	104
0	51	1	1	0	0	0	0	0	0	0	0	1	0	0	1	1	0	0	0	0	0	61.73	0	0	0	0	0	0	0	0	95	61	36.2	75	20	99	7.12	11.1	288	60.6	11.3	1.04	24.6	14	0.6	105	215	138	103
0	52	1	0	0	1	0	0	0	0	0	0	0	0	1	0	0	0	0	0	0	0	64.31	0	0	0	0	1	0	0	0	125	90	36.3	76	20	96	4.78	12.7	242	49	13.3	1.1	28.3	11	0.61	183.8	184.4	141	106
1	54	1	0.2	0.2	0.2	0.6	0	0	0	0	0	0.2	0	0	0.2	0	0	0	0	0	0	59.35	1	0	0	1	0	0	0	0	130	90	36.5	91	18	96	4.52	13.1	227	59.8	12.62	1.07	24.26	14	1.05	163	116.8	138.8	104.4
1	61	1	0	0	1	0	0	0	0	0	0	0	0	0	0	0	0	0	0	0	0	59.14	1	0	1	0	1	0	0	0	157	101	36.2	79	20	95	9.72	16.6	248	44.5	13.4	1.11	26.5	13	0.97	133	69	137	107
1	56	1	1	0	0	0	0	0	0	0	0	0	0	0	0	0	0	0	0	0	1	57.47	1	1	1	0	0	0	0	0	143	79	36	68	20	92	12.12	15.6	245	68.8	12.3	1.03	23.4	20	0.99	196	309	139	102
0	67	1	1	0	0	0	0	0	0	0	0	0	0	0	0	0	0	0	0	0	0	66.58	1	0	0	0	0	0	0	0	165	87	36.2	71	20	96	5.41	12.9	195	47.3	11.3	1.04	24.7	13	0.9	205	213	144	104
1	76	1	0	0	1	0	0	0	0	0	0	0	0	0	0	0	0	0	0	0	0	56.27	0	0	0	1	0	0	0	0	113	61	36.4	68	20	96	5.7	14.2	199	56.14	13.1	1.09	25.9	13	0.91	158	181	141	104
1	53	1	1	0	0	0	0	0	0	0	0	1	0	1	1	0	0	0	0	0	0	58.38	0	0	0	0	0	0	0	0	146	77	36.2	59	20	96	6.04	12.9	239	68.3	13.4	1.11	27.1	9	0.87	162	60	140	107
1	57	1	1	0	0	0	0	0	0	0	0	0	0	0	0	0	0	0	0	0	0	61.24	1	0	1	0	1	0	0	0	140	80	36.1	77	20	96	9.87	15.8	340	50.88	11.1	0.98	25	14	1.1	187	191	143	104
0	55	1	0	0	1	0	0	0	0	0	0	0	0	1	0	0	0	0	0	0	0	64.56	1	0	0	0	1	0	0	0	158	93	36.2	70	20	96	5.63	11.4	203	60.22	12.6	1.05	20.3	14	0.89	211	228	142	104
1	73	1	0	0	0	1	0	0	0	0	0	0	0	0	0	0	0	0	0	0	0	60.94	1	0	0	0	0	0	0	0	176	76	36.4	74	20	96	4.76	12.2	200	47.6	12	1.09	25.8	22	0.98	194.6	137.6	139	106
1	76	1	1	0	0	0	0	0	0	0	0	0	0	0	0	0	0	0	0	0	0	60.9	0	1	0	0	1	0	0	0	145	79	36	75	20	96	8.45	15	220	54.7	12.9	1.07	22.2	20	0.97	203	119	140	103
1	30	1	1	0	0	0	0	0	0	0	0	0	0	1	0	1	0	0	0	0	0	58.11	0	0	0	1	0	0	0	0	149	82	36.3	90	20	99	6.01	14.1	224	50.5	13	1.13	19.8	12	0.99	155	84	135	103
0	64	1	0	0	1	0	0	0	0	0	0	0	0	0	0	0	0	0	0	0	0	66.01	0	0	0	0	0	0	0	0	136	77	36.5	72	18	96	5.1	12.3	190	55.1	11	0.96	24.52	17	0.82	247	72	136	103
0	56	1	0	0	1	0	0	0	0	0	0	0	0	0	0	0	0	0	0	0	1	61.92	0	0	0	0	0	0	0	0	138	72	36.4	72	20	96	6.78	13	288	52.4	12.1	1.01	24.3	12	1	237	272	141	102
1	56	1	0	0	1	1	0	0	0	0	0	1	0	0	0	0	1	0	0	0	0	57.7	0	0	0	0	0	0	0	0	135	69	36.2	88	20	96	10.14	14.8	258	69.1	11.3	0.94	24.28	15	0.72	191	289	140	108
1	62	1	1	0	0	0	0	0	0	0	0	0	0	1	0	0	0	0	0	0	0	58.17	0	0	0	1	0.6	0	0	0	125	80	36.5	88	20	96	6.14	12.7	200	56.7	11.7	0.97	24.2	14	0.83	92	335	142	105
1	59	1	1	0	0	0	0	0	0	0	0	0	0	0	0	0	0	0	0	0	0	58.86	1	0	0	1	0	0	0	0	106	56	36.5	50	20	96	7.88	15.1	300	44.9	13	1.09	24.6	14	1.24	178	183	141	104
1	56	1	0	0	0	1	0	0	0	0	0	0	0	0	0	0	0	0	0	0	0	60.42	0	0	0	1	1	0	0	0	127	75	36.3	72	18	96	5.84	13.8	159	53.1	11	0.96	24	19	0.79	217	64	137	104
1	61	1	0	0	0	0	0	0	1	0	0	0	0	0	0	0	0	0	0	0	0	55.37	0	0	0	0	1	0	0	1	146	88	36.4	60	20	98	10.79	14.9	201	82.3	12.3	1.07	21.4	10	0.91	166	64	135	101
1	43	1	1	0	0	0	0	0	0	0	0	0	0	1	0	0	0	0	0	0	0	58.82	0	0	1	1	1	0	0	0	121	84	36.3	59	20	98	6.39	17	200	44.7	11.3	0.94	23.4	12	1.01	227	272	141	107
1	54	1	0	0	0	1	0	0	0	0	0	0	0	0	0	0	0	0	0	0	0	57.37	1	1	0	1	0	0	0	0	143	80	36.4	82	18	96	9.87	14.4	195	62.3	12	0.99	24.7	16	0.88	164	74	134	102
1	58	1	0	0	1	0	0	0	0	0	0	0	0	0	0	0	0	0	0	0	0	62.34	0	0	0.2	0	0.2	0.2	0	0	120	66	36.2	69	20	96	5.71	14.6	328	50.8	12.5	1.09	24.6	14	0.78	173	123	140	105
1	65	1	0	1	0	0	0	0	0	0	0	0	0	0	0	0	0	0	0	0	0	60.61	1	0	0	0	0	0	0	1	127	78	36	88	18	96	7.74	13.2	237	53.34	11.2	0.93	23.86	15	0.58	176.4	131.6	140.2	103.6
0	44	1	0	0	1	0	0	0	0	0	0	0	0	0	1	0	0	0	0	0	0	62.5	1	0	0	0	0	0	0	0	142	91	36.5	82	20	96	9.31	14.3	249	68.2	11.8	1.09	27.2	19	0.8	265	191	138	105
1	62	1	1	0	0	1	0	0	0	0	0	0	0	0	0	0	0	0	0	0	0	63.69	0	0	0	0	0	0	0	0	131	72	36.9	67	20	96	7.46	15.8	210	53.9	12.9	1.08	23.3	12	1.06	215	213	139	103
1	56	1	1	0	0	0	0	0	0	0	0	0	0	0	0	0	0	0	0	0	0	59.88	0	0	0	1	0.2	0.4	0	0.4	156	76	36.1	92	20	96	9.33	13.6	288	62.5	10	0.92	24.4	16	1	178	295	142	105
1	58	1	1	0	0	0	0	0	0	0	0	1	1	0	0	0	0	0	0	0	0	58.14	0	0	0	0	1	0	0	0	146	83	36.3	89	20	99	4.89	12.1	305	48.1	11.6	0.96	24.2	10	0.8	164	48	141	104
1	52	1	0	0	1	0	0	0	0	0	0	0	0	0	0	0	0	0	0	0	0	58.58	1	0	1	0	1	0	0	0	153	103	36.5	65	20	96	5.3	15	226	54.4	11.8	1.05	26.6	12	1	172	158	140	108
1	54	1	1	0	0	0	0	0	0	0	0	0	1	0	1	0	0	0	0	0	0	56.47	0	0	0	0	0	0	0	0	112	62	37.2	84	19	99	7.63	14.2	144	59.7	11	0.96	25.1	14	1	213	60	137	103
1	59	1	0	0.2	0.8	0	0	0	0	0.2	0	0.2	0.2	0	0	0.2	0	0	0.2	0	0	58.58	1	0	0	0	0	0	0	0	135	84	36.2	58	18	96	5.71	14.4	183	46	11.8	1.03	23.4	16	0.88	168	61	139	105
1	55	1	0	0	1	0	0	0	0	0	0	0	0	0	0	0	0	1	0	0	0	60.1	1	0	0	0	0	0	0	0	150	80	36.1	69	20	96	4.47	13.9	248	56.24	11.1	0.98	29.9	21	1	162	173	138	101
1	64	1	0	0	0	0	0	0	0	0	0	1	0	0	0	0	0	0	0	0	0	57.8	1	0	0	1	0	0	0	0	150	80	35.8	82	12	100	13.84	15	244	51.2	12.5	1.13	35.8	15	0.92	169	297	140	109
1	68	1	0.8	0	0.2	0.2	0	0	0	0	0	0	0.2	0	0	0.2	0	0	0	0	0	59	0	1	0	0	0	0	0	0	157	76	36	59	20	96	6.59	13.7	163	42.6	11.2	1.03	21.9	18	1	178.6	292	138	100
1	64	1	0	0	0	0	0	0	0	0	0	0	0	0	0	0	0	0	0	0	0	57.97	1	0	0	0	1	0	0	0	140	82	36.4	82	20	95	10.14	13.7	199	71.5	15.3	1.27	26.4	15	0.82	104	749	137	109
1	62	1	0	0	1	0	0	0	0	0	0	0	0	0	0	0	0	0	0	0	0	58.48	1	1	0	0	1	0	0	0	118	73	36.1	65	18	96	6.4	14.1	169	58	12.8	1.06	29	29	0.84	105	60	137	103
0	45	1	1	0	0	0	0	0	0	0	0	0	0	1	0	0	0	0	0	0	0	60.61	1	0	0	0	1	0	0	0	127	81	36.5	70	20	96	4.28	13.3	203	48.3	11.2	0.99	26.4	14	0.8	214	121	140	105
0	66	1	0	0	0	0	0	0	0	0	0	0	0	0	0	1	1	0	0	0	0	59.88	1	1	0	0	0	0	0	0	127	70	36.5	77	19	97	5.63	13.9	159	67.4	12.3	1.07	22.1	13	0.89	138	65	133	93
1	57	1	0	1	0	0	0	0	0	0	0	0	0	0	0	0	0	0	0	0	0	58.51	0	0	0	0	0	0	0	0	148	94	36.5	63	20	96	4.71	14.9	222	49.3	12.8	1.06	27.8	18	0.83	203	107	139	107
1	59	1	1	0	1	0	0	0	0	0	0	0	0	0	0	0	0	0	0	0	0	64.94	1	0	0	1	1	0	0	0	130	90	36.5	51	15	98	9.29	14.7	235	58.3	10.2	0.94	25.3	15	0.8	202	157	140	105
0	55	1	0	0	1	0	0	0	0	0	0	0	0	0	0	0	0	0	0	0	0	37.754	0	0	1	0	0	0	0	0	113	67	36.2	70	17	96	5.78	12.8	268	86.2	10.5	0.91	24.7	13	0.61	157	108	140	107
0	73	1	0	0	0	0	0	0	0	0	0	1	0	0	0	0	0	0	0	0	0	66.67	1	1	0	0	1	0	0	0	120	80	37.5	95	15	99	8.02	10.2	188	73.3	14.3	1.18	20.4	25	5.53	132	154	135	94
1	52	1	0	0	1	0	0	0	0	0	0	0	0	0	1	0	0	0	0	0	0	55.8	0	0	0	0	1	0	0	0	128	73	36.5	55	19	99	6.7	15.7	282	57	11.3	0.98	23.4	13	1.27	171	61	139	105
1	65	1	0	1	0	1	0	0	0	0	0	1	0	0	1	0	0	0	0	0	0	59.42	1	0	0	1	1	0	0	1	125	85	36.3	76	20	96	7.03	13.8	217	59.5	13.8	1.15	26.3	16	0.97	172.2	171.2	141	106
1	58	1	0	0	1	0	0	0	0	0	0	0	1	0	0	0	0	0	0	0	0	62.77	0	0	0	0	0	0	0	0	120	84	36.2	71	18	96	4.7	13.7	249	58.36	12.3	1.02	24.5	19	0.93	183	86	141	102
0	61	1	0	0	1	0	0	0	0	0	0	1	0	0	0	0	0	0	0	0	0	66.67	0	0	0	0	0	0	0	0	123	69	36.4	91	20	96	6.75	13.2	326	52	11	1.02	24	10	0.7	128	206	143	105
1	58	1	1	0	0	0	0	0	0	0	0	0	0	1	1	0	0	0	0	0	0	60.61	1	0	0	1	0	0	0	0	177	99	36.4	64	20	97	7.05	13.8	240	48.1	11.6	1.01	22.9	20	1.14	219	62	140	110
1	68	1	0	0	0	0	0	0	0	0	0	1	0	0	0	0	0	0	1	1	0	57.8	0	1	0	0	1	0	0	0	152	73	36.2	84	22	91	10.31	15.5	240	76	10.6	0.97	20.6	14	1.3	180	197	137	100
1	39	1	1	0	0	0	0	0	0	0	0	0	0	0	0	0	0	0	0	0	0	58.96	0	0	0.2	1	0.2	0	0	0	150	90	36.2	78	20	96	7.35	16.7	278	48.3	120	9	156	15	1.1	295	237	140	100
0	65	1	0	0	0	0	0	0	1	0	0	0	0	1	0	0	0	1	0	0	0	65.88	1	1	0	0	1	0	0	0	126	80	36.5	69	20	98	6.69	13	216	66.8	12.2	1.01	26.8	14	0.76	142	68	138	104
0	65	1	1	0	1	0	0	0	0	0	0	0	0	1	0	0	0	0	0	0	0	64.52	0	0	0	0	1	0	0	0	108	71	36.3	72	18	96	5.86	12.2	309	57.74	10.8	0.99	25.3	15	0.6	218	305	141	102
1	61	1	1	0	0	0	0	0	0	0	0	0	0	0	0	0	0	0	0	0	0	60.02	0	0	0	0	1	0	0	0	118	88	36.4	67	20	97	6.59	13.2	176	24	10	0.88	20.3	18	0.8	146	178	142	106
1	57	1	0	0	1	0	0	0	0	0	0	0	0	0	0	0	0	0	0	0	0	58.48	0	0	0.8	1	0.4	0	0	0	158	92	36.3	62	20	98	7.51	13.7	250	47.4	12.2	1.13	26.9	15	1	181	198	140	101
1	58	1	1	0	0	0	0	0	0	0	0	1	0	0	0	1	0	0	0	0	0	54.05	0	0	0	1	1	0	0	0	146	93	36.4	64	20	99	10.8	16	203	41.2	13.2	1.15	27.1	8	0.92	286	78	138	106
1	67	1	0	0	1	0	0	0	0	0	0	0	0	0	0	0	0	0	0	0	0	62.89	0	0	0	0	0	0	0	0	136	76	36.3	76	20	96	6.33	14.8	175	50.4	12.8	1.07	26.3	14	0.79	180	385	142	110
1	53	1	0	0	1	0	0	0	0	0	0	0	0	0	1	0	0	0	0	0	0	58.82	0	0	0	0	0	0	0	0	120	80	36.4	62	20	96	3.82	13.8	190	43.2	11.9	1.09	24.08	20	1	108	217	140	105
0	70	1	1	0	1	1	0	0	0	0	0	0	0	0	0	0	0	0	0	0	0	63.73	1	0	0	0	0	0	0	1	140	71	36.3	56	20	96	7.32	12.1	278	50	11.9	1.01	22	15	0.72	230	90	140	110
1	48	1	0	0	1	0	0	0	0	0	0	0	0	0	0	0	0	0	0	0	0	57.97	1	0	0	0	0	0	0	0	133	83	36.3	63	20	98	5.82	12.2	203	58.5	13	1.08	20.8	12	1	184	131	138	105
1	60	1	0	0	1	1	0	0	0	0	0	0	0	0	0	0	0	0	0	0	0	61.61	1	1	0	0	1	0	0	0	140	92	36	66	20	96	6.06	17	200	63.08	13.1	1.18	26.06	17.6	1.028	174.4	189.6	140.2	104.8
1	67	1	0	1	1	0	0	0	0	0	0	0	0	1	0	0	0	0	0	0	0	57.8	1	1	0	0	1	0	0	1	100	70	37.1	60	17	98	8.07	15.7	210	40.5	10.9	0.96	30.2	14	1	143	257	139	107
0	66	1	0	0	0	0	0	0	0	0	0	1	0	0	0	0	0	0	1	0	0	65.92	1	1	0	1	1	0	0	1	114	70	36.1	100	20	89	6.73	8.3	110	62.5	13.3	1.16	19.6	22	1.09	165	88	134	101
1	55	0	0.6	0	0.6	0	0	0	0	0	0	0.4	0.2	0	0	0	0	0	0	0	0	60.72	0	0	0	0	1	0	0	0	150	77	36.5	54	20	96	5.3	15	187	59.3	12	1.04	27.4	13	0.85	139	81	139	102
1	67	1	0	0	1	0	0	0	0	0	0	0	1	0	0	0	0	0	0	0	0	56.5	0	0	0	0	0	0	0	0	150	100	36.3	63	20	96	6.64	15.6	149	53.2	11.1	0.98	22.26	22	1.3	209	211	143	106
0	77	1	0	0	1	0	0	0	0	0	0	0	0	0	0	0	0	0	0	0	0	66.36	1	1	0	0	0	0	0	0	113	60	36.5	59	19	96	7.71	12.4	217	77.2	11.9	1.034	23.78	10	0.69	143	78	139	105
0	45	1	0	1	0	0	0	0	0	0	0	0	0	1	0	0	0	0	0	0	0	61.58	1	0	0	0	0	0	0	0	146	91	36.2	75	20	100	7.49	13.9	199	85.5	10.6	0.97	23.6	13	0.7	158	121	139	105
0	73	1	1	0	0	0	0	0	0	0	0	1	0	0	0	0	0	0	0	0	0	67.02	1	0	1	0	0	0	0	0	156	90	36.6	78	18	96	6.45	12.3	241	53.6	10.3	0.9	21.3	31	0.7	161	288	143	107
1	57	1	0	0	0	0	0	0	0	0	0	0	0	0	0	0	0	0	0	0	1	59.17	1	0	0	0	0	0	0	0	147	91	36.6	84	16	93	12.17	15.5	204	88.8	11.8	1.03	23.1	16	0.8	152	45	138	107
0	67	1	0	0	1	0	0	0	0	0	0	0	0	0	0	0	0	0	0	0	0	77.82	0	0	0	0	0	0	0	0	138	81	36.1	80	20	96	6.85	15.2	294	57.3	12.2	1.01	24.7	13	0.66	224	260	140	100
1	51	1	1	0	0	0	0	0	0	0	0	0	0	0	1	0	0	0	0	0	0	61.35	1	0	0	0	0	0	0	0	110	80	36.4	60	20	96	5.81	15.8	215	57.1	10.6	0.97	23	14	1.2	153	214	144	106
1	54	1	1	0	0	0	0	0	0	0	0	0	0	0	0	0	0	0	1	0	0	57.9	1	0	1	0	0	0	0	0	142	90	36.4	58	20	100	6.06	14.9	150	55.9	9.6	0.87	23.1	15	1	139	184	137	107
1	69	1	1	0	0	0	0	0	0	0	0	0	0	1	0	0	0	0	0	0	0	59.17	1	0	0	0	1	0	0	0	114	66	36.4	57	20	99	8.67	14.8	274	67.4	11.7	0.97	23.1	13	1.02	164	198	140	102
1	50	1	0	1	0	0	0	0	0	0	0	1	0	0	0	0	0	0	0	0	0	58.72	1	1	0	0	1	0	0	0	101	70	36.5	80	20	98	5.95	13.4	209	54.8	11.8	1.03	26.9	17	0.76	199	61	137	101
0	41	1	1	0	0	0	0	0	0	0	0	0	0	0	0	0	0	0	0	0	0	62.81	0	0	0	0	1	0	1	0	150	100	36.1	68	20	96	5.13	12.8	146	57.3	12.2	1.02	23.4	12	0.54	158	117	138	109
1	62	1	1	0	0	0	0	0	0	0	0	0	0	0	1	0	0	0	0	0	0	64.02	0	0	0	1	0	0	0	0	133	70	36.2	80	20	96	7.55	13.7	198	65.5	11.86	1.012	21.52	16.8	0.914	175.4	148.6	138	101.8
1	57	1	1	0	0	0	0	0	0	0	0	0	0	0	0	0	0	0	0	0	0	58.82	1	0	0	1	0	0	0	0	142	87	36.1	66	20	99	6.24	14	203	54.4	12.4	1.08	22.5	13	0.96	116	53	137	104
1	75	1	1	0	1	0	0	0	0	0	0	0	0	0	1	0	0	0	0	0	0	61.73	1	0	0	0	0	0	0	0	95	60	36.3	83	20	96	8.45	13.9	191	66.4	11.3	1.04	22	16	0.9	116	182	141	103
0	58	1	0	0	1	0	0	0	0	0	0	0	1	0	0	0	0	0	0	0	0	65.36	1	0	0	0	0	0	0	0	112	80	36.6	90	20	96	6.8	13.1	261	48.66	10.9	0.96	21.1	13	0.7	175	268	144	108
1	64	1	1	0	1	0	0	0	1	0	0	0	0	0	1	0	0	0	0	0	0	58.58	0	0	0	1	0	0	0	0	138	89	36.6	55	20	98	7.92	14.4	123	61.2	13.2	1.09	24.8	15	0.69	130	62	142	115
0	58	1	1	0	0	0	0	0	0	0	0	0	0	0	0	0	0	0	0	0	0	60.61	1	0	0	0	0	0	0	0	144	92	36.5	67	20	99	6.66	14.5	304	52	10.9	0.95	22.2	10	0.78	232	63	137	104
1	53	1	0	0	1	0	0	0	0	0	0	0	0	0	0	0	0	0	0	0	0	61.35	1	0	0	1	1	0	0	0	103	71	36.4	62	20	96	7.42	14.7	215	71.8	10.9	1	21.8	21	1.4	152	194	141	105
0	59	1	1	0	0	0	0	0	0	0	0	0	0	0	0	0	0	0	0	0	0	68.03	0	0	0	1	0	0	0	1	168	76	36.2	60	16	99	6.7	13	229	44.5	11.6	0.96	23.4	8	0.77	157	76	143	109
1	58	1	0.6	0	0.2	0	0	0	0.2	0	0	0	0.2	0	0	0	0	0	0	0	0	59.31	1	0	0	0	1	0	0	0	111	66	36	49	20	96	6	12.4	215	49.3	12.1	1	22.8	11	0.98	171	93	141	105
1	64	1	1	0	1	0	0	0	0	0	0	0	1	1	0	0	0	0	0	0	0	60.9	0	0	0	0	0	0	0	0	125	76	36.2	68	20	96	5.49	14.1	201	56	13.1	1.09	24.5	24	1.31	182	187	142	108
1	62	1	0	0	0	1	0	0	0	0	0	0	0	0	0	0	0	0	0	0	0	61.39	0	0	0	1	0	0	0	0	140	85	36.2	56	17	96	6.05	15.4	160	53	12.14	1.042	24.08	15	0.86	187	145.8	139.2	105.6
0	46	0	0	0	1	0	0	0	0	0	0	1	0	1	0	0	0	0	0	0	0	61.35	0	0	0.2	0	0.4	0	0	0	120	73	36.3	75	20	99	6.48	13.1	250	53.8	11.8	1	25.3	10	0.68	193	48	140	106
1	58	1	0	0	1	0	0	0	0	0	0	0	0	0	0	0	0	0	0	0	0	61.54	1	1	0	1	0	0	0	1	143	90	36.3	90	20	96	7.3	15.4	214	60.78	13.7	1.17	25.2	17	0.89	153	73	139	110
0	60	1	0	0	1	0	0	0	0	0	0	1	0	0	0	0	0	0	0	0	0	64.27	0	0	1	0	1	0	0	0	111	75	36.6	74	20	96.6	6.73	11.9	267	35.9	12.2	1.02	23.2	21	0.73	177	189	141	107
0	63	1	0	0	1	0	0	0	0	0	0	1	0	0	0	0	0	0	0	0	0	64.31	0	1	0	0	1	0	0	0	113	71	36.5	77	18	97.6	7.09	13.1	326	43.6	10.4	0.88	22.1	10	0.81	201	84	141	106
1	70	1	0	0	1	0	0	0	0	0	0	0	0	0	0	0	0	1	0	0	0	60.28	1	0	0	1	1	0	0	1	130	77	36	75	20	96.6	8.03	11.3	171	65.9	11.7	1.08	25.8	30	2.6	192	247	142	107
0	66	1	0	1	0	0	0	0	0	0	0	0	0	0	0	0	0	0	0	0	1	66.4	1	1	0	0	0	0	0	0	137	85	36.4	86	16	96	7.47	14.2	221	57.4	11.6	1.01	23.4	23	0.71	208	64	136	102
1	52	1	0	0	1	0	0	0	0	0	0	0	0	0	1	0	0	0	0	0	0	56.5	0	0	0	1	1	0	0	0	116	58	36.2	82	20	97	7.85	14.2	267	48.2	12.1	1.1	21	18	0.91	180	218	138	108
1	35	1	1	0	0	0	0	0	0	0	0	0	0	1	0	0	0	0	0	0	0	57.14	0	0	0	1	0.2	0	0	0	124	78	36.2	70	20	98	9.24	15.8	367	57	10.3	0.91	23.4	10	1.1	186	277	140	106
1	53	1	0	0	0	0	0	0	1	0	0	0	0	0	0	0	0	0	0	0	0	57.31	0	1	0	1	0	0	0	0	114	73	36.3	76	20	96	5.87	16.3	243	52.06	11.6	0.96	24.8	12	0.94	208	181	140	103
1	45	1	0	0	1	0	0	0	0	0	0	0	0	0	0	0	0	0	0	0	0	57.14	0	0	0.2	1	0.4	0.2	0	0	114	65	36.5	65	20	96	12.19	15.8	172	56.5	11.26	1.02	31.56	16	0.9	192	173	142	100
1	53	1	0	0	1	0	0	0	0	0	0	1	0	0	0	0	0	0	0	0	0	57.74	1	0	0	0	0	0	0	0	136	89	36.2	86	20	96	11.17	15.5	241	44.3	11.5	1.04	22.7	13	0.81	205	292	141	104
1	56	1	1	0	0	0	0	0	0	0	0	0	0	0	0	0	0	0	0	0	0	57.74	1	0	0	1	0	0	0	0	136	89	36.2	86	20	96	8.26	15.8	241	35.9	12.2	1.06	23.5	11	0.78	152	102	136	102
1	49	1	0	0	1	0	0	0	0	0	0	0	0	0	0	0	0	1	0	0	0	55.04	1	1	0	1	0	0	0	0	140	88	36.3	99	22	96	7.74	15.6	255	46.5	11.7	0.99	25.1	11	0.97	197	87	137	104
1	67	1	0	0	1	0	0	0	0	0	0	0	0	0	1	0	0	0	0	0	0	55.56	0	0	0	1	0	0	0	0	167	98	36.3	66	20	96	6.82	15.3	224	48.4	11.3	0.93	23	9	0.83	178	331	142	108
1	48	1	0.2	0.4	0.4	0	0	0	0	0	0	0	0.2	0	0.2	0.2	0	0	0	0	0	55.96	0	0	0	1	0	0	0	0	136	86	36	71	20	96	6.19	14.4	174	49.5	12.32	1.03	24.02	14	1.17	210	85	139	107
0	35	1	1	0	0	0	0	0	0	0	0	0	0	0	1	0	0	0	0	0	0	60.98	0	0	0	0	0	0	0	0	139	91	36.2	57	20	96	9.49	12	229	63.3	13.6	1.24	25.26	11	0.7	207	161	138	106
1	74	1	1	0	1	0	0	0	0	0	0	0	0	0	0	0	0	0	0	0	0	57.8	0	0	0	1	0	0	0	0	126	78	36.1	76	20	95	8.08	14.6	200	42	12.6	1.04	22.6	7	1.19	125	151	136	105
1	56	1	0	0	0	0	0	0	0	0	0	0	0	0	0	0	0	0	0	0	0	60.61	0	0	1	0	0	0	0	0	110	60	36	119	20	89	16.14	14.5	265	61.2	12.9	1.15	26	14	1.4	176	198	142	103
0	55	1	1	0	0	0	0	0	0	0	0	0	0	0	0	0	0	0	0	0	0	62.31	0	0	0	0	0	0	0	0	142	57	36.3	60	18	96	5.03	12.9	184	51.8	12.2	1.06	23.94	14	0.79	149	42	137	107
1	31	1	0	0	0	0	0	0	1	0	0	1	0	0	0	0	0	0	0	0	1	59.52	1	0	1	1	1	0	0	0	152	72	36	80	20	97	7.71	15.1	404	49	12.2	1.02	23.6	12	0.89	199	275	138	105
1	84	1	1	0	0	0	0	0	0	0	0	0	0	0	0	0	0	0	0	0	0	61.35	0	1	0	0	0	0	0	0	102	62	36.2	67	20	96	4.18	12.7	155	64.9	10.9	1.01	24.5	12	1.2	173.6	117.6	139	102
1	75	1	0	0	0	0	0	0	0	0	0	1	0	0	0	0	0	0	0	0	0	61.61	1	0	0	0	0	0	0	0	140	60	36.2	50	19	96	5.99	12.6	203	33.6	21.1	1.84	39.4	45	1.96	160	111	140	112
1	43	1	1	0	1	0	0	0	0	0	0	0	0	0	0	0	0	0	0	0	0	55.56	0	0	0	0	1	0	0	0	143	97	36	84	20	96	9.49	15.4	268	66.5	12	1.1	26.5	9	1	138	175	141	102
0	60	1	0	0	1	0	0	0	0	0	0	0	0	0	0	0	0	0	0	0	0	62.42	1	0	0	0	0	0	0	0	150	90	36.3	80	20	99	6.76	14.6	278	58.9	10.7	0.93	19.7	11	0.88	190	102	142	113
1	79	1	0	0	0	0	0	0	0	0	0	1	0	0	0	1	0	0	0	0	0	61.65	0	0	0	0	0	0	0	0	114	75	36.4	80	20	96	4.86	12.4	136	63.2	14.1	1.18	26.4	16	0.99	172	219	137	104
0	57	1	0	0	1	0	0	0	0	0	0	1	0	0	0	0	0	0	0	0	1	67.57	1	0	0	0	1	0	0	0	140	80	36.5	80	22	96	8.43	13	290	45.7	10.6	1	25.8	15	0.6	253	239	141	105
1	65	1	1	0	0	0	0	0	0	0	0	0	0	0	0	0	0	0	0	0	0	60.53	1	0	0	0	0	0	0	0	123	85	36.4	55	20	96	6.66	14.2	174	61.2	12	1.04	24	30	0.88	228	53	140	109
1	75	1	0	0	1	0	0	0	0	0	0	0	0	0	0	0	0	0	0	0	0	45.748	0	0	1	0	1	0	1	0	122	75	36.4	48	20	99	6.65	13	220	59	12.7	1.06	25.1	18	0.96	121	157	140	107
1	45	1	0.4	0.2	0.4	0.2	0	0	0.2	0	0	0.2	0.2	0	0.2	0.2	0	0	0	0	0.2	57.08	0	0	0.2	1	0.4	0	0.2	0	113	71	36.3	93	20	96	6.91	16.2	228	53.1	11.82	1.012	23.9	12	0.8	163	130.2	141.4	106.8
1	66	1	0	0	1	0	0	0	0	0	0	0	0	0	0	0	0	0	0	0	0	57.8	0	0	1	0	0	0	0	0	115	70	36.4	50	20	96	4.85	15	237	60.2	11.2	0.99	22.6	10	1	165	204	140	107
1	49	1	1	0	0	0	0	0	0	0	0	0	0	0	0	0	0	0	0	0	0	60.61	1	0	1	0	0	0	0	0	162	100	36.6	71	20	96	5.58	16.8	202	57.22	10.64	0.974	24.58	17	1.2	246	206	140	103
1	67	1	0	0	1	0	0	0	0	0	0	0	0	0	0	0	0	0	0	0	0	63.82	0	0	0	0	1	0	0	0	111	66	36.4	68	19	96	6.45	15.6	217	58.64	12.6	1.1	27.9	15	0.95	191	76	139	103
1	46	1	0	1	0	0	0	0	0	0	0	0	0	0	0	0	0	0	0	0	0	62	0	0	0	1	0.4	0	0	0	150	90	36.2	80	20	96	6.49	15.7	104	54.1	9.9	0.87	26.4	10	0.8	210	273	136	100
1	61	1	1	0	0	0	0	0	0	0	0	0	0	0	0	0	0	0	0	0	0	59.52	0	0	0.4	1	0.4	0.2	0	0	125	70	36.2	64	20	96	7.13	14.6	182	67.6	11.46	0.986	26.02	15	1.1	198.8	109.8	137.4	102.8
0	54	1	1	0	0	0	0	0	0	0	0	0	0	0	0	0	0	0	0	0	0	64.94	0	0	0	0	0	0	0	0	115	70	36.3	74	20	96	6.14	12.6	239	67.5	11.5	1.05	25.3	14	0.7	191	177	139	101
1	60	1	1	0	1	0	0	0	0	0	0	0	0	0	0	0	0	0	0	0	0	57.8	1	0	1	0	0	0	0	0	120	80	36	60	20	98	4.58	14.2	206	39.8	10.9	1	23	15	1.1	199	186	143	102
0	64	1	1	0	0	0	0	0	0	0	0	0	0	0	0	0	0	0	0	0	0	61.39	0	0	1	0	0	0	0	0	136	77	36.2	65	20	96	4.9	13.3	224	60.5	11	0.96	22.2	17	0.99	148	113	137	105
1	67	1	1	0	0	0	0	0	0	0	0	0	0	0	0	0	0	0	0	0	0	60.86	1	0	0	1	1	0	0	0	140	80	36.3	86	20	96	8.43	16.4	200	55.4	12	0.99	23.9	17	1.02	239	138	140	106
1	47	1	1	0	0	0	0	0	0	0	0	1	1	1	0	0	0	0	0	0	0	58.14	0	1	0	0	0	0	0	0	112	70	36.3	87	20	98	9.26	14.9	281	81.5	11.2	1.03	23.7	14	1.1	180	237	141	104
0	54	1	1	0	0	0	0	0	0	0	0	0	0	0	1	0	0	0	0	0	0	64.1	0	0	0	0	0.4	0	0	0	136	89	36.4	74	20	96	8.74	12	303	47.1	10.1	0.94	22.6	23	0.5	260	227	144	105
0	59	1	1	0	0	0	0	0	0	0	0	1	0	0	0	0	0	0	0	0	0	63.29	0	0	1	0	0	0	0	1	165	93	36.1	71	20	96	5.52	12.8	193	59.66	12.9	1.08	64.08	8	0.81	186	364	142	108
0	64	1	0	0	1	0	0	0	0	0	0	0	0	0	1	0	0	0	0	0	1	68.73	1	1	1	0	0	0	0	0	100	64	36.1	88	20	96	7.05	11.7	310	46.4	11.5	1.06	24.5	13	0.9	262	258	139	104
1	35	1	1	0	0	0	0	0	0	0	0	0	0	0	0	0	0	0	0	0	0	59.52	0	0	0.2	1	0.4	0	0	0	110	60	36.3	78	20	96	7.48	15.9	291	55.2	11.1	0.984	117.9	10	1.1	210.6	194.8	137	100.8
1	44	1	0	0	0	0	0	0	0	0	0	0	0	0	0	0	0	0	0	0	0	61.35	1	0	0	1	0	0	0	0	121	71	36.4	76	16	95	13.31	13.1	223	67.1	12.8	1.07	25.2	14	1.66	100	150	141	106
1	55	1	0	0	1	0	0	0	0	0	0	1	0	0	0	0	0	0	0	0	0	56.5	0	0	0	1	0.4	0	0	0.2	138	90	36.2	61	20	96	6.58	14.8	141	49.1	10.2	0.94	21.9	12	1	237	214	139	104
0	50	1	1	0	0	0	0	0	0	0	0	0	0	0	0	0	0	0	0	0	0	64.94	0	0	0	0	0	0	0	0	93	61	36	70	20	96	5.96	13.3	221	56.4	10.7	0.98	24.3	13	0.8	231	204	145	107
0	55	1	1	0	0	0	0	0	0	0	0	0	0	0	0	0	0	0	0	0	0	64.52	1	0	1	0	1	0	0	0	140	89	36.3	63	20	100	4.64	13.5	242	51.7	10.4	0.96	23.9	14	0.9	191	245	143	105
1	50	1	1	0	0	0	0	1	0	0	0	0	0	0	1	0	0	0	0	0	0	38.428	0	0	1	1	0	0	0	0	150	80	36.2	85	20	96	8.9	15.7	201	60	11.1	1.03	26.9	18	0.9	233	176	142	104
1	78	1	0	0	1	0	0	0	0	0	0	0	0	0	0	0	0	0	0	0	0	64.94	0	0	0	0	0	0	0	0	118	70	36.3	80	20	96	6.8	14.7	143	54.34	11.5	1.06	25.4	13	1	197	258	144	105
1	50	1	1	0	0	0	0	0	0	0	0	0	0	0	0	1	0	0	0	0	0	61.35	0	0	1	1	0	0	0	0	120	70	36.5	66	20	98	7.48	14.6	265	53.3	11	1.02	22.1	21	1	231	174	141	104
1	52	1	0	1	0	0	0	0	0	0	0	0	0	0	0	0	0	0	0	0	0	58.48	1	0	0	1	0	0	0	0	145	100	36.5	51	20	97	5.32	12.4	145	48.4	11	1.01	25.7	24	1.5	138	253	142	105
1	56	1	0	0	0	0	0	0	1	0	0	0	0	0	0	0	0	0	0	0	0	59	1	0	0	1	0	0	0	0	138	92	36.1	59	20	96	6.28	15.6	186	68.5	11.6	1.07	26.9	15	1	176	201	142	103
1	56	1	1	0	0	0	0	0	0	0	0	1	0	0	0	0	0	0	0	0	0	58.14	1	0	0	1	0	0	0	0	130	80	36.5	78	20	98	10.61	13.8	288	62.4	13.3	1.21	25.9	15	1.1	220	216	143	108
0	53	1	1	0	0	0	0	0	1	0	0	1	0	1	0	0	0	0	0	0	0	63.69	1	0	0	0	0	0	0	0	133	51	36.4	65	20	100	4.19	13.8	322	56.6	13.5	1.23	85.8	12	0.7	117	170	142	102
1	57	1	0	0	0	0	0	0	0	0	0	0	0	0	0	0	0	0	0	0	0	57.31	0	0	0	1	0	0	0	0	119	78	36.3	84	20	96	15.2	14.4	457	72.8	12.4	1.13	24.1	16	0.9	138	615	139	105
1	56	1	0	0	1	0	0	0	0	0	0	1	0	0	0	0	0	0	0	0	0	58.82	0	0	0	1	0	0	0	0	149	95	36	71	20	98	8.76	16	173	56.4	11	1.02	23.3	14	1	184.6	150.6	141	106
1	67	1	0	0	0	0	0	0	0	0	0	0	0	0	0	0	0	0	0	0	0	55.56	0	0	0	0	0	0	0	0	226	152	35.4	101	12	98	18.41	15.1	195	83.5	13.6	1.13	22.4	17	1.22	217	265	143	110
1	51	1	1	0	0	0	0	0	0	0	0	1	0	0	0	0	0	0	0	0	0	59.88	1	0	1	0	1	0	0	0	110	70	36.3	78	20	96	7.03	14.5	270	47.1	10.5	0.97	23.7	19	0.9	253	170	141	101
1	59	1	0	0	1	0	0	0	0	0	0	1	0	1	1	0	0	0	0	0	1	59.17	0	0	0	0	0	0	0	0	120	80	36.2	60	20	96	7.16	15.6	188	47.4	11.4	1.05	24.9	15	0.9	164	188	142	104
1	42	1	1	0	0	0	0	0	0	0	0	1	0	0	0	1	0	0	0	0	0	58.14	0	0	0	1	0	0	0	0	136	76	36.2	78	20	98	9.9	14.5	265	58.4	11.3	1.06	26.7	17	0.9	181	238	140	105
0	51	1	1	0	0	0	0	0	0	0	0	0	0	0	1	0	0	0	0	0	0	64.52	0	0	0.2	0	0.2	0	0	0	100	57	36.2	71	20	100	12.99	14.3	320	54.3	13.1	1.09	26.7	15	0.75	245	192	136	104
1	57	1	1	0	0	0	0	0	0	0	0	0	1	0	0	0	0	0	0	0	0	56.18	0	0	0	1	0	0	0	0	105	67	36	75	20	97	11.15	14.3	361	62	11.7	1.1	25.2	10	0.9	134	304	143	103
1	72	1	0.6	0	0.4	0	0	0	0	0	0	0.2	0.2	0	0	0	0	0	0	0	0	59.59	1	0	0	0	0	0	0	0	138	70	36.4	78	20	96	7	14.3	164	69.5	12.6	1.05	24.06	21	1.06	170	220	140	106
0	53	1	1	0	0	0	0	0	0	0	0	0	0	0	0	0	0	0	0	0	0	63.29	0	0	0	1	0	0	0	0	110	75	36.4	88	20	96	4.27	12.3	138	57.4	9.8	0.93	20.8	15	0.6	209	428	143	107
1	46	1	0	0	1	0	0	0	0	0	0	0	0	0	0	0	0	0	0	0	0	59.31	0	0	0	0	1	0	0	0	107	60	36.2	80	20	96	3.28	12.6	177	44.5	12.8	1.06	24.7	25	1.24	139	129	140	104
1	50	1	0	0	1	0	0	0	0	0	0	0	0	0	0	0	0	0	0	0	0	59.31	0	0	0	0	1	0	0	0	116	72	36.2	73	16	96	5.11	15	165	46.7	12	1.02	21.7	12	1.18	114	55	141	106
1	46	1	1	0	0	0	0	0	0	0	0	0	1	0	0	0	0	0	0	0	0	56.82	0	0	0	1	0	0	0	0	125	80	36.2	82	20	98	7.18	15.7	181	69.4	10	0.95	17.9	13	0.9	239	202	141	105
0	45	1	1	0	0	0	0	0	0	0	0	1	0	0	1	0	0	0	0	0	0	62.89	0	0	0	1	0.4	0.2	0	0	160	90	36	81	20	98	13.21	14	261	73.7	10.8	1	19.6	14	0.7	204	213	139	100
0	66	1	1	0	0	0	0	0	0	0	0	0	0	0	0	0	0	0	0	0	0	65.79	0	0	0	0	0	0	0	0	140	80	36	70	20	96	5.57	12.9	257	53.2	11.1	1.03	25.3	9	0.6	158	174	141	104
0	49	1	0	0	1	0	0	0	0	0	0	0	1	0	0	0	0	0	0	0	0	60.35	1	1	1	0	1	0	0	0	135	91	36	82	20	96	6.12	11.5	266	54.5	9.8	0.91	20.3	16	0.7	150	196	139	99
0	54	1	1	0	0	0	0	0	0	0	0	0	0	0	0	0	0	0	0	0	0	60.42	1	1	1	0	1	0	0	0	119	77	36.3	68	18	96	4.31	13.5	233	52.2	11.72	1.026	24.3	13	0.63	195.6	156.8	139.8	105.6
1	74	1	0	0	0	0	0	0	0	0	0	0	0	0	0	0	0	1	0	0	0	59.17	1	1	0	1	1	0	0	1	129	81	36.4	102	22	91	10.1	13	241	62.2	10.5	0.99	21.2	19	1.2	145	202	140	101
1	51	1	0	0	1	0	0	0	0	0	0	1	0	0	1	0	0	0	0	0	0	56.5	0	0	0	1	0	0	0	0	122	75	36.4	104	20	96	7.74	16.6	134	63.6	11	1.01	23.6	17	1	227	169	140	101
0	51	1	0	0	1	0	0	0	0	0	0	1	1	0	1	0	0	0	0	0	0	65.57	0	0	1	0	1	0	0	0	133	84	36.4	70	20	96	5.54	13.5	206	56.6	10.8	0.99	23.5	23	0.6	229	289	142	103
1	61	1	1	0	0	0	1	0	0	0	0	0	0	0	0	0	0	0	0	0	0	59.49	1	1	0	1	0	0	0	0	160	110	36.3	88	20	93	9.79	13.8	215	72.3	11.3	1.04	23.3	17	0.7	180	154	141	107
1	49	1	0	0	1	0	0	0	0	0	0	0	1	1	0	0	0	1	0	0	0	58.82	0	0	0	1	0	0	0	0	120	70	36.3	110	22	90	15.05	16.1	235	78.3	9.8	0.89	20.8	16	0.8	220	148	142	107
0	58	1	1	0	0	0	0	0	0	0	0	0	0	0	1	0	0	0	0	0	0	64.1	1	0	0	0	1	0	0	0	110	70	36.6	88	18	96	16.64	12.9	258	83.4	11.2	1.03	20.5	18	1	126	216	142	106
0	49	1	1	0	0	0	0	0	0	0	0	0	0	0	0	0	0	0	0	0	0	66.71	0	0	0.4	0	0.6	0	0	0	121	87	36.5	83	20	96	4.51	12.4	211	46.9	11.5	1.06	24.7	21	0.9	234	140	143.4	106.6
1	49	0	1	0	0	0	0	0	1	0	0	0	0	0	0	1	0	0	0	0	0	59.84	0	0	1	1	0	0	0	0	160	109	36.4	89	20	97	8.36	16	277	66.8	10.3	0.9	21.2	8	1.1	238	265	139	103
1	59	1	1	0	0	0	0	0	0	0	0	0	0	0	0	0	0	0	0	0	0	60.68	0	0	0	1	1	0	0	0	115	65	36.3	84	20	98	6.91	14.4	240	61.5	11.8	1.09	22.1	30	0.9	116	446	142	106
1	56	1	1	0	0	0	0	0	0	0	0	0	0	0	0	0	0	0	0	0	0	58.28	1	0	0	0	0	0	0	0	138	88	36.5	70	16	96	7.69	13.3	248	55.98	11.6	1.01	23	12	0.88	166	57	141	107
1	64	1	0	0	0	1	0	0	0	0	0	1	0	0	0	0	0	0	0	0	0	59.17	0	0	0	0	0	0	0	0	130	80	36.3	71	20	96	5.87	15	184	59.6	10.8	0.99	25.8	16	0.9	166	213	144	106
1	59	1	0	0	1	0	0	0	0	0	0	1	1	0	0	0	0	0	0	0	0	60.75	0	1	0	0	0	0	0	0	111	66	36.4	78	20	96	6.35	12.9	258	42.9	10.6	0.97	23.4	12	0.8	142	232	140	102
1	58	1	0	0	0	1	0	0	0	0	0	0	0	0	0	0	0	0	0	0	0	59.52	0	0	0	0	0.4	0	0	0.2	131	92	36.1	80	20	96	5.9	14.6	217	48.4	10.2	0.93	20.9	18	0.9	184.8	261	140	105
0	48	1	0	0	1	0	0	0	0	0	0	0	0	1	0	1	0	0	0	0	0	66.18	1	0	0	0	0	0	0	0	175	112	36.5	97	20	96	8.22	14.9	261	62.2	10.4	0.95	22.2	10	0.6	174	139	138	101
1	44	1	1	0	0	0	0	0	0	0	0	0	0	1	0	0	0	0	0	0	0	60.61	0	0	0	1	0	0	0	0	128	75	36.6	68	20	98	8.14	16	156	30.6	10	0.91	24.3	11	0.9	239	290	142	103
1	56	1	1	0	0	0	0	0	0	0	0	0	0	0	0	0	0	0	0	0	0	57.14	0	0	1	1	0	0	1	0	116	78	37.3	99	20	99	5.62	13.2	168	40.5	12.6	1.04	25.4	18	0.73	244	170	139	103
1	52	1	1	0	0	0	0	0	0	0	0	0	0	0	0	0	0	0	0	0	0	57.7	0	0	0	0	0	0	0	0	125	91	36.2	96	20	96	7.09	13.9	197	62.16	12.48	1.088	124.5	16	0.9	119	228.6	139.4	104.8
0	52	1	1	0	1	0	0	0	0	0	0	0	0	0	0	0	0	1	0	0	1	63.29	1	0	0	0	0	0	0	0	130	80	36.5	72	20	96	6.95	12.5	251	56.44	11	1.01	25.36	11	0.6	183	151	140	102
1	66	1	1	0	0	0	0	0	0	0	0	0	0	0	0	0	0	0	0	0	0	59.52	0	0	0	0	0	0	0	0	136	70	36.4	72	20	98	13.22	13.6	286	90.4	11.7	1.08	23.8	28	1	159	231	136	105
0	58	1	0	0	0	0	0	0	1	0	0	0	0	0	1	0	0	0	0	0	0	62.5	1	0	0	0	0	0	0	0	121.4	74.6	36.38	72.8	19.2	95	9.43	13.8	264	39.4	10.5	0.96	21.8	15	0.8	209	236	139	109
1	41	1	0	0	0	0	0	0	0	0	0	0	0	0	0	0	0	0	0	0	0	58.14	0	0	0	0	1	0	0	0	130	90	36.5	90	14	96	14.68	14.5	262	18.5	11.7	1.11	24.1	20	1.8	143	133	139	100
1	36	1	1	0	0	0	0	0	0	0	0	1	0	1	0	0	0	0	0	0	0	60.75	0	0	0	1	0	0	0	0	135	88	36.3	91	20	97	13.91	14.7	180	81.3	11.1	0.98	21.4	13	1.2	207	205	142	107
1	57	1	0	0	1	0	0	0	1	1	0	1	0	0	0	0	0	0	0	0	0	63.29	0	0	0	0	0	0	0	0	105	68	36.3	88	20	96	7.06	14	250	51.6	13.9	1.15	28.3	14	0.95	194	236	141	102
1	71	0	1	0	0.4	0	0	0	0	0	0	0.2	0.2	0	0	0.2	0	0	0	0	0	63.69	0	1	1	0	0	0	0	0	110	60	36.4	80	20	96	7.41	14.6	192	54.1	11.74	0.988	24.2	22	1.17	127	96	137.2	104
1	65	1	0	0	0	0	0	0	0	0	0	0	0	0	0	1	0	0	0	0	0	62.5	1	1	0	1	0	1	0	0	130	80	36.5	101	24	99	17.18	12.4	174	79.2	15	1.35	21.5	96	1.7	167	328	127	100
0	57	1	0	1	0	0	0	0	0	0	0	0	0	0	0	0	0	0	0	0	0	64.27	0	0	0	0	0	0	0	0	119	73	36.4	64	20	96	4.25	12.9	237	57.78	11.64	1.024	34.76	8	0.9	184.4	309	140.4	103.2
0	67	1	1	0	0	0	0	0	0	0	0	0	0	0	0	0	0	0	0	0	0	62.58	0	0	0	0	0	0	0	0	110	70	36.3	66	20	96	4.97	12.9	231	49.7	10.4	0.91	21.8	12	0.9	185	171	142	107
1	60	1	1	0	0	0	0	0	0	0	0	0	0	1	0	0	0	0	0	0	0	57.47	0	0	0	1	0	0	0	0	142	81	36.4	60	20	95	8.96	14.1	232	56.7	11.9	1.06	22.7	15	1	147	198	142	110
1	46	1	1	0	0	0	0	0	0	0	0	0	0	0	0	0	0	0	0	0	0	54.64	0	0	0	1	1	0	0	0	146	97	36.4	76	18	97	5.25	13.2	251	48.9	10.9	0.95	23.7	11	0.94	227	70	135	104
0	49	1	1	0	0	0	0	0	0	0	0	1	0	1	0	0	0	0	0	0	0	63.98	0	0	0	0	0.4	0	0	0	125	63	36.3	81	20	96	5.926	14.06	217.2	56.66	11.34	1.008	22.56	13.4	0.874	190.4	222.4	140.2	104.6
0	73	1	0	0	1	0	0	0	0	0	0	1	0	0	0	0	0	0	0	0	0	64.1	0	1	0	0	0	0	0	0	121	77	36.1	84	20	96	4.78	13	144	38.8	12.7	1.05	20.4	17	0.81	157.6	211.8	143	106
1	62	1	0	0	1	0	0	0	0	0	0	0	0	1	1	0	0	0	0	0	0	61.46	0	0	1	1	0	0	0	0	142	89	36.5	77	20	98	15.86	16.3	243	63.3	10.3	0.91	19	10	0.9	181	195	140	103
1	46	1	1	0	1	0	0	0	0	0	0	0	0	0	0	1	0	0	0	0	0	57.14	0	0	1	1	0	0	0	0	13	58	36.4	55	20	98	8.44	14.6	226	61.8	11.2	0.99	23.5	14	1	168	140	140	104
1	52	1	0	0	0	0	0	0	0	0	0	0	0	0	0	0	0	0	0	0	0	58.14	1	1	0	0	0	0	0	0	155	101	36.3	75	20	98	8.59	19.4	196	55.2	10.4	0.91	23.4	7	1	205	246	141	104
1	34	1	0	0	0	1	0	0	0	0	0	0	0	0	0	1	0	0	0	0	0	56.66	0	0	0	1	0	0	0	0	150	90	36.4	91	20	96	7.57	16.1	185	64.6	10.9	0.96	25.3	10	1	133	226	142	104
1	60	1	1	0	0	0	0	0	0	0	0	0	0	1	0	0	0	0	0	0	0	59.56	0	0	0	1	1	0	0	0	136	92	36.1	64	20	99	9.1	14.6	248	77.2	13	1.07	28.3	19	1.08	203	86	136	105
0	50	1	1	0	0	0	0	0	0	0	0	0	0	0	0	0	0	0	0	0	0	61.73	1	0	0	0	0	0	0	0	120	77	36	104	20	96	7.11	16	281	54.8	10.4	0.91	23.7	15	0.81	304	275	144	103
0	50	1	1	0	0	0	0	0	0	0	0	0	0	0	0	0	0	0	0	0	0	61.58	1	1	0	0	0	0	0	0	116	72	36	100	20	96	5.63	14.2	212	37.8	12.4	1.03	26.1	21	0.85	201	358	144	107
1	57	1	1	0	0	0	0	0	0	0	0	0	0	0	0	0	0	0	0	0	0	57.31	1	1	1	1	0	0	0	0	134	72	36.4	72	20	96	5.48	14.2	186	39	11.2	1.01	20.6	23	1.49	124	177	142	104
0	48	1	1	0	0	0	0	0	0	0	0	0	0	0	0	0	0	0	0	0	0	63.94	1	0	1	0	0	0	0	1	119	74	36.9	114	20	96	16.42	15.9	253	61.4	10.7	0.96	22.8	22	0.85	171	389	138	99
1	58	1	0	0	1	0	0	0	0	0	0	0	0	0	0	0	0	0	0	0	0	58.17	0	0	0	1	1	0	0	0	166	81	36.5	67	20	96	7.22	15	239	59.1	11.5	0.95	24.6	12	0.74	179	90	139	105
1	54	1	1	0	0	0	0	0	0	0	0	0	0	0	0	0	0	0	0	0	0	62.27	0	0	0.4	0	0.4	0	0.2	0.2	148	93	36.2	72	20	96	3.95	13.8	260	37.5	11.3	1.02	23.1	14	1.05	167	147.6	139	104
1	45	1	0	0	1	0	0	0	0	0	0	0	0	0	0	0	0	0	0	0	0	59.99	0	0	0	0	0	0	0	0	131	86	36	60	20	96	10.01	14.7	257	52.92	11.16	0.954	24.06	11.8	0.946	163	214	140.4	106.4
1	50	1	1	0	0	0	0	0	0	0	0	0	0	0	0	0	0	0	0	0	0	56.34	1	0	0	1	1	0	0	0	124	64	36.4	53	20	96	7.52	15.5	191	55	11.68	1.01	24.66	22	1	178.4	83.8	140.4	105.8
1	53	1	1	0	0	0	0	0	0	0	0	0	1	0	0	0	0	0	0	0	0	58.14	0	0	0	0	0	0	0	1	108	86	36.5	86	20	96	10.42	14.6	86	74.18	120	10.63	156	22	1.04	165	131	136	100
1	57	1	1	0	1	0	0	0	0	0	0	0	0	0	0	0	0	0	0	0	0	59.52	1	0	0	1	1	0	0	0	100	70	36.5	73	20	97	6.87	14.3	168	58.6	11.1	1	18.9	14	1.05	188	172	140	104
1	38	1	0	0	0	0	0	1	0	0	0	0	0	0	0	0	0	0	0	0	0	60.02	0	0	0	0	0	0	0	0	137	80	36.3	69	20	96	7.26	16.2	230	48	10.5	0.94	26.5	15	0.96	250	166	140	101
1	44	1	1	0	0	0	0	0	0	0	0	1	0	0	0	0	0	0	0	0	0	57.14	0	0	0	0	0	0	0	0	122	66	36.4	68	20	97	6.68	15.5	262	33.1	11.1	0.92	18.7	15	1.14	159	175	137	98
1	52	1	1	0	0	0	0	1	0	0	0	0	0	0	0	0	0	0	0	0	0	58.14	0	1	0	1	0	0	0	0	132	93	36.4	77	20	99	11.53	17.2	225	76.1	12.6	1.04	27.2	13	0.86	222	295	138	105
1	44	1	1	0	0	0	0	0	0	0	0	1	0	0	0	1	0	0	0	0	1	58.89	0	0	0	1	1	0	1	0	120	80	37.6	72	20	96	6.08	15.6	251	55.92	12.8	1.06	27.46	10	0.91	209	218	141	104
1	64	1	1	0	1	0	0	0	0	0	0	0	0	0	0	0	0	0	0	0	0	58.45	0	0	0	0	1	0	0	0	122	74	36.2	50	20	96	9.01	15.1	204	72.2	13	1.08	26.5	14	0.65	120	179	141	108
1	57	1	0	0	0	1	0	0	0	0	0	0	0	0	0	0	0	0	0	0	0	60.72	0	0	0	1	0	0	0	0	144	72	36.2	83	19	96	8.4	14.7	274	60.9	10.9	0.95	22.4	14	0.82	151	115	138	105
1	56	1	0	0	1	0	0	0	0	0	0	0	0	0	0	0	0	0	0	0	0	55.56	1	0	0	0	1	0	1	0	126	85	36.6	51	20	96	4.93	12.5	217	56.7	14.74	1.27	27.8	10	0.86	172	136	142	106
0	55	1	0	0	1	0	0	0	0	0	0	0	0	0	0	1	0	0	1	0	1	63.61	1	0	0	0	0	0	0	0	137	71	36.4	91	20	97	6.47	13.3	321	44.9	12.3	1.02	22.7	11	0.72	254	221	138	103
1	49	1	1	0	0	0	0	0	0	0	0	1	0	0	0	0	0	0	0	0	0	60.98	0	0	0	1	0.2	0	0	0	80	58	36.3	80	20	96	11.17	14.3	276	69.4	13.4	1.12	20.2	20	1.19	215	240	140	106
1	73	1	0	0	1	0	0	0	0	0	0	0	0	0	0	0	0	0	0	0	0	62.5	1	1	0	1	0	0	0	0	110	64	36.1	94	20	96	9.5	12.6	247	56.3	13.4	1.12	25.7	16	1.15	194	205.8	140	104.4
1	48	1	1	0	1	0	0	0	0	0	0	1	0	0	0	0	0	0	0	0	1	58.82	0	0	0.2	1	0	0	0	0	146	76	36	87	20	96	7.4	17.6	173	47.1	13	1.09	25.6	14	0.81	212	164	139	105
0	55	1	1	0	1	0	0	0	0	0	0	0	0	0	0	0	0	0	0	0	0	64.94	0	0	0	0	0	0	0	0	138	81	36.1	79	20	96	3.95	12.7	251	54.86	12.4	1.03	20.7	11	0.58	123	129	141	108
1	53	1	1	0	0	0	0	0	0	0	0	0	0	0	0	0	0	0	0	0	0	57.41	0	0	0	0	0	0	0	0	119	70	36.2	66	20	96	5.39	14.7	193	61.6	13	1.09	24.74	16	1.06	153	239	139	105
1	45	1	0	0	1	0	0	0	0	0	0	0	0	0	0	1	0	0	0	0	0	60.98	0	0	0	1	0.8	0	0	0.2	143	96	36	85	20	96	8.51	14.5	239	53.88	12	1	25.4	13	0.89	198	142	139	103
1	63	1	1	0	0	0	0	0	0	0	0	0	0	0	0	0	0	0	0	0	0	59.74	1	0	0	0	0	0	0	0	134	84.4	36.26	71.8	20	96	5.12	14.3	174	49	12.8	1.07	24.8	11	0.93	170	168	142	107
0	43	1	1	0	1	0	0	0	0	0	0	0	0	0	0	0	0	0	0	0	0	59.77	0	0	0	0	1	0	0	0	129	71	36.4	63	20	96	6.11	14.5	320	53.84	11.5	0.95	25.02	17	0.69	226	52	136	103
1	59	1	1	0	1	0	0	0	0	0	0	0	0	0	0	0	0	0	0	0	1	61.88	0	0	0.2	0	0.2	0	0	0	114	58	36	59	20	96	8.71	13.6	200	47.5	12.3	1.03	19.8	18	0.78	150	172	144	111
1	69	1	1	0	1	0	0	0	0	0	0	0	0	0	1	0	0	0	0	0	0	62.97	0	0	0	0	0	0	0	0	160	70	36.1	73	20	97	4.67	12.2	136	67.9	11.5	0.97	22.8	22	0.95	198	54	140	108
1	50	1	0	0	0	0	0	0	0	0	0	0	0	0	0	0	0	0	0	0	0	58.14	1	1	0	0	0	0	0	0	167	106	34	64	12	98	8.31	15.1	236	72.6	12.9	1.07	23.1	18	0.85	211	222	141	104
1	51	1	1	0	1	0	0	0	0	0	0	0	0	0	1	0	0	0	0	0	0	57.87	1	0	0	1	1	0	0	0	135	95	36.4	84	20	97	8.24	14.7	219	52.9	12.2	1.02	27	11	0.69	211	265	141	107
0	56	0	0	0	1	0	0	0	0	0	0	0	0	0	0	0	0	0	0	0	1	63.21	0	0	0.4	0	0.4	0	0	0.2	156	75	36.4	78	20	96	7.04	13.5	324	83.2	12.5	1.03	24.7	11	0.57	189	208	139	104
1	57	1	1	0	1	0	0	0	0	0	0	0	0	0	0	0	0	0	0	0	0	64.6	0	0	0	0	0	0	0	1	131	70	36.2	80	20	96	4.05	14.8	242	57.38	12.1	1.01	22.3	15	0.76	232	240	141	103
0	53	1	0	0	0	1	0	0	0	0	0	0	0	0	0	0	0	0	0	0	0	63.09	0	0	0	0	0	0	0	0	133	82	36.4	88	20	96	7.37	14.1	251	47.9	12.9	1.07	25.3	23	0.76	252	253	143	108
1	55	1	1	0	1	0	0	0	0	0	0	0	0	1	0	1	0	1	0	0	0	58.82	0	0	0	0	0	0	0	0	110	70	36.6	80	20	97	9.04	14.7	236	60	12.6	1.04	25.4	12	0.96	227	244	139	102
1	61	1	0	0	1	0	0	0	0	0	0	0	0	0	0	0	0	0	0	0	1	61.69	0	0	0	1	0	0	0	0	131	71	36	54	20	96	7.75	15.4	213	54.8	12.42	1.056	24.86	20	0.96	243	203	143	106
1	52	1	0	0	0	1	0	0	0	0	0	0	0	0	0	0	0	0	0	0	0	57.97	0	0	0.2	1	0.6	0	0	0.2	148	91	36.4	100	20	96	7.66	16	250	51.7	11.3	0.93	24.1	16	0.93	197	151	138	104
1	44	1	0	0	0	1	0	0	0	0	0	0	0	0	0	0	0	0	0	0	0	57.64	0	0	0	0	0	0	0	0	130	72	36.3	97	20	96	5.94	15.3	260	57.1	13.7	1.15	28.5	11	0.92	220	208	140	104
1	57	1	1	0	0	0	0	0	0	0	0	0	0	1	0	0	0	0	0	0	0	57.47	0	0	0	0	0	0	0	0	120	83	36.8	82	20	98	5.91	14.6	220	56.9	12.8	1.07	21.6	18	1.01	147	134	141	104
1	36	1	1	0	0	0	0	0	0	0	0	0	0	1	0	0	0	0	0	0	0	57.14	1	1	0	0	0	0	0	0	124.8	80	36.58	74.8	20	98	11.51	16.3	267	65.6	12.7	1.06	28.9	10	0.87	242	235	141	108
1	61	1	1	0	0	0	0	0	0	0	0	0	1	0	0	0	0	0	0	0	0	58.14	1	0	1	0	0	0	0	0	128.2	70.8	36.1	67.6	20	96	5.96	14	157	74.1	13.8	1.15	28.9	19	0.94	120	106	140	110
0	71	1	1	0	0	0	0	0	0	0	0	0	0	0	0	0	0	0	0	0	0	68.68	0	0	0	0	0	0	0	1	134	85	36	87	20	96	4.43	13.4	225	69.9	12.5	1.03	21.5	22	0.89	176	176	144	103
0	47	1	0.6	0.2	0.8	0	0	0	0	0	0	0.4	0.4	0.4	0.4	0.2	0	0.2	0	0	0	62.15	0	0	0	1	1	0	0	0	122	74	36.2	60	17	96	4.86	12.1	224	54.32	12	1.022	24.72	16.6	0.91	198.6	147.6	139.8	103.2
1	66	1	1	0	0	0	0	0	0	0	0	0	0	0	0	0	0	0	0	0	0	59.81	1	0	0	1	0	0	0	0	162	90	36.4	73	20	96	7.64	15.6	115	49.4	13.3	1.1	26	13	0.9	127	178	140	106
1	57	1	1	0	0	0	0	0	0	0	0	0	0	1	1	0	0	0	0	0	0	58.82	0	0	0	1	0	0	0	0	155	92	36.3	92	20	100	17.63	15.7	263	86.9	12.6	1.05	23.7	15	0.84	231	365	139	104
1	49	1	1	0	0	0	0	0	0	0	0	0	1	0	0	0	0	0	0	0	0	59.52	1	1	0	1	0	0	0	0	170	80	36.5	84	20	99	6.08	14.9	239	43.7	12.4	1.03	23.1	20	0.69	151	277	140	105
1	39	1	0	0	1	0	0	0	0	0	0	0	0	0	0	0	0	0	0	0	0	58	0	0	0	0	0	0	0	0	123	70	36.2	59	20	96	5.35	15.9	171	60.8	13	1.09	24.5	14	0.96	187	197	141	105
1	59	1	1	0	0	0	0	0	0	0	0	0	0	0	0	0	0	0	0	0	0	56.72	0	0	0.2	0	0.4	0	0.2	0	128	85	36.3	55	19	96	6.74	14.7	284	47.2	11.64	0.998	26.12	12	0.87	221.2	115.6	138	104.6
1	52	1	0	0	1	0	0	0	0	0	0	0	0	0	0	0	0	0	0	0	0	62.5	0	0	0	1	0	0	0	0	140	90	36.3	87	20	99	8.81	13.5	289	43.4	12.3	1.03	22.3	10	0.92	206	209	140	106
0	52	1	0	0	1	0	0	0	0	0	0	0	0	0	0	0	0	0	0	0	0	65.1	1	0	0	1	1	0	0	0	118	72	36.5	70	18	96	5.99	13	307	28.6	11.7	1.02	23.4	12	0.66	136	82	139	106
1	50	1	0	0	1	1	0	0	0	0	0	0	0	0	0	0	0	0	0	0	0	56.12	1	0	0	0	0	0	0	0	107	62	36.4	113	18	96	6.5	14.3	246	54.7	12.9	1.07	23.9	21	0.95	151	174	139	102
1	59	1	1	0	0	0	0	0	0	0	0	0	0	0	0	0	0	0	0	0	0	58.48	0	0	0	0	0	0	0	0	152	99	36.5	88	18	95	10.61	16.2	244	69.2	11.6	0.96	18.5	24	1.24	250	215	140	100
1	51	1	0	0	0	0	0	0	1	0	0	0	0	0	0	0	0	0	0	0	0	59.24	1	0	0	0	1	0	0	0	132	94	36.4	69	21	96	8.36	15	240	54.58	12.1	1.01	23	12	0.88	167	92	138	102
1	57	1	1	0	0	0	0	0	0	0	0	0	0	0	0	0	0	0	0	0	0	53.76	1	1	0	1	0	0	0	0	145	93	36.2	82	20	95	7	13.2	191	56.1	12.5	1.04	21.2	29	0.9	178	139	131	101
1	53	1	1	0	0	0	0	0	0	0	0	0	0	0	0	0	0	0	0	0	0	55.56	1	0	0	1	0	0	0	0	146	84	36.5	59	18	98	10.63	13.9	238	72.7	12	1	20.6	21	0.82	190	61	138	107
1	56	1	0	1	0	0	0	0	0	0	0	1	0	0	0	0	0	0	0	0	0	59.52	1	0	0	1	0	0	0	1	126	73	36.5	85	24	97	13.87	14.9	296	73.3	13.7	1.13	45.5	18	0.68	151	54	135	104
1	58	1	1	0	0	0	0	0	0	0	0	1	0	0	0	0	0	0	0	0	0	59.63	0	1	0	1	1	0	0	0	118	72	36.2	92	20	96	8.1	14.1	277	68.3	11.8	1.03	25.3	16	0.87	102	69	133	96
1	54	1	0	0	0	0	0	0	0	0	0	0	0	0	0	0	0	0	0	0	0	58.82	1	1	0.2	0	0	0	0	0	100	60	36.5	108	19	95	11.62	16	351	84.9	11.6	1.01	22.5	34	1.43	206	70	124	88
1	68	1	0	1	0	0	0	0	0	0	0	0	1	0	0	0	0	0	0	0	0	60.17	0	0	0	0	0	0	0	0	142	83	36.3	71	20	96	4.78	13.7	183	55.5	11.9	0.98	24.1	19	1.12	202	69	138	103
1	66	1	1	0	0	0	0	0	0	0	0	0	0	0	0	0	0	0	0	0	0	59.92	1	1	0	0	1	0	0	0	130	77	36	95	20	96	5.91	13.2	274	46.1	10.9	0.9	23.9	7	0.71	142	71	138	101
1	71	1	1	0	0	0	0	0	0	0	0	0	0	0	0	0	0	0	0	0	0	61.77	1	0	1	1	0	0	0	0	110	62	36.4	67	16	96	5.23	11.8	307	53.8	10.9	0.95	20.6	16	1.18	145	64	138	106
1	62	1	1	0	0	0	0	0	0	0	0	0	0	1	0	0	0	0	0	0	0	60.61	1	1	0	1	0	0	0	0	134	81	36.3	80	20	95	7.09	16.5	206	58.8	12.2	1.01	21.1	28	1.03	188	63	136	100
1	59	1	1	0	0	0	0	0	0	0	0	1	0	0	0	0	0	0	0	0	0	61.35	0	0	0	1	1	0	0	0	136	68	36.6	64	12	98	7.92	14.3	218	38.7	12.2	1.01	22.2	16	0.66	155	73	134	102
1	58	1	0.4	0.2	0.2	0.2	0	0	0	0	0.2	0.2	0	0	0	0	0	0	0	0	0.2	57.47	0	0	0.2	1	0.8	0	0	0	148	73	36.5	70	19	96	7.52	12.7	244	63.5	11.8	0.98	24.7	19	0.89	111	96	141	109
1	57	1	1	0	0	0	0	0	0	0	0	0	0	0	1	0	0	0	0	0	0	59.52	0	0	0.2	1	0.6	0	0	0.2	120	70	36.5	70	20	98	6.33	13.9	247	42.1	11.8	0.98	26.9	10	0.82	247	52	140	105
1	48	1	0	0	0	0	1	0	0	0	0	0	0	0	0	0	0	0	0	0	0	58.69	0	0	0	0	0	0	1	1	155	113	36.3	83	20	100	7.87	15.2	253	47.7	13.9	1.15	33.5	14	0.91	166	68	140	105
0	54	1	0	0	1	0	0	0	0	0	0	0	1	0	0	0	0	0	0	0	0	64.72	0	0	0	0	0	0	0	0	117	77	36.1	71	20	96	5.82	11.2	247	52.1	12.1	1	28	14	0.63	181	108	139	102
1	67	1	1	0	0	0	0	0	0	0	0	0	0	0	0	0	0	0	0	0	0	62.15	1	0	0	0	0	0	0	0	131	74	36.2	52	18	96	3.93	10.1	189	41.3	12.7	1.08	22.8	16	0.9	124	66	139	110
0	56	0	0	1	0	0	0	0	0	0	0	1	0	1	0	0	0	1	1	0	0	63.61	0	0	0	0	0	0	0	1	158	86	36.5	84	20	96	14.31	14.7	334	69	12.8	1.06	28.2	7	0.58	166	134	140	102
1	59	1	0	0	1	0	0	0	0	0	0	0	0	0	0	0	0	0	0	0	0	62.46	0	0	0	0	1	0	0	0	138	82	36.5	72	21	96	5.3	12.2	169	49.5	12.5	1.09	23.1	13	0.63	91	96	137	104
1	47	1	0	0	1	0	0	0	0	0	0	0	0	0	1	0	0	0	0	0	0	59.24	0	0	0	1	0	0	0	0	145	70	36	87	20	96	10.06	17.4	243	56.8	11.8	0.98	22.6	19	0.94	242	107	137	103
1	59	1	0	0	1	0	0	0	0	0	0	0	0	0	0	0	0	0	0	0	0	61.65	1	0	0	0	0	0	0	0	136	84	36.1	79	20	96	8.74	16.1	280	56.2	11.6	0.96	26.04	15	1	229	67	139	103
1	42	1	1	0	0	0	0	0	0	0	0	0	0	0	0	0	0	0	0	0	0	59.07	0	0	0	1	0	0	0	0	120	80	36.5	75	20	99	7.13	13.8	226	51.1	11.4	0.94	24.3	12	1.02	175.2	164.8	140	104
1	63	1	1	0	0	0	0	0	0	0	0	0	0	0	0	0	0	1	0	0	0	59.28	1	0	0	0	1	0	0	0	140	85	36.3	56	20	98	7.37	15	290	50	12.7	1.05	25.6	11	1.31	113	55	138	103
1	59	1	1	0	0	0	0	0	0	0	0	0	0	1	0	0	0	0	0	0	0	59.17	1	0	1	0	1	0	0	0	123	70	36.3	120	15	97	9	16	171	49.7	12.4	1.08	22.5	16	1.2	83	59	138	104
1	70	1	1	0	0	0	0	0	0	0	0	0	0	0	0	0	0	0	0	0	0	62.5	0	1	0	0	0	0	0	0	119	74	36.5	69	19	96	4.33	14	161	60.4	10.7	0.93	22.4	15	0.8	130	70	135	104
1	54	1	0	0	0	0	0	0	0	0	0	0	0	0	0	0	0	0	0	0	0	55.56	1	0	0	1	0.4	0.2	0	0	120	80	36.6	81	20	85	14.92	15.3	165	87.7	14.4	1.19	25.7	19	1.06	102	83	138	102
0	44	1	0	1	0	0	0	0	0	0	0	0	0	0	0	0	0	0	0	0	0	60.75	0	0	0	0	0	0	0	0	132	87	36.5	71	20	99	4.76	13.5	209	36.8	12	1.04	24.6	16	0.63	187	42	138	104
1	41	1	1	0	0	0	0	0	0	0	0	0	0	0	0	0	0	0	0	0	0	55.31	0	1	0	1	0	0	0	0	133	77	36.1	76	20	96	4.69	14.7	235	40.9	12	1.014	24.96	11	0.82	168	143	139.8	105.2
0	63	0	0	0	1	0	0	0	0	0	0	0	0	0	0	1	0	0	0	0	0	63.01	0	0	0	0	0	0	0	0	141	86	36.4	60	20	97	6.44	12.2	243	47.4	11.9	1.04	27.2	17	0.73	290	92	140	107
1	62	1	1	0	0	0	0	0	0	0	0	1	0	0	0	0	0	0	0	0	0	61.54	0	0	0.2	0	0.2	0	0.2	0	133	84	36.5	66	19	96	6.43	15.1	231	55.9	11.1	0.96	25.6	12	1.05	236	75	139	105
0	53	0	0	0	1	0	0	0	0	0	0	0	0	0	0	0	0	0	0	0	1	62.5	0	0	1	0	0	0	0	0	159	112	36.5	72	18	96	6.92	13	266	50.56	10.7	0.93	24.96	13	0.77	301	67	139	102
1	59	1	1	0	1	0	0	0	0	0	0	0	0	0	0	0	0	0	0	0	0	60.61	1	1	0	0	0	0	0	0	155	103	36.4	80	24	98	11.9	15.7	189	84.4	11.9	1.04	21.2	22	0.95	129	51	137	103
1	59	1	0	0	1	0	0	0	1	0	0	0	0	0	0	1	0	0	0	0	0	63.29	1	0	0	1	0	0	0	0	119	67	36.5	80	20	97	13.89	13.3	253	82.6	12.9	1.12	21.9	21	0.99	170	73	135	103
1	45	1	0	0	1	0	0	0	0	0	0	1	0	0	0	0	0	0	0	0	1	60.86	0	0	0	0	0	0	0	0	145	121	36.3	74	20	99	8.26	13.7	172	71.9	12.4	1.08	23.4	9	0.74	119	77	138	103
1	52	1	1	0	0	0	0	0	0	0	0	0	0	0	1	0	0	0	0	0	0	57.01	0	0	0	1	0.2	0	0	0	113	75	36.4	61	19	97	7.38	15	182	48.5	11.4	0.99	25.4	9	0.81	138	74	136	105
1	57	1	1	0	0	0	0	0	0	0	0	0	0	0	0	0	0	0	0	0	1	59.81	0	0	0.4	1	0.4	0	0	0	160	90	36.3	64	20	96	7.28	14.8	192	52.4	10.8	0.94	22.2	16	0.86	188	148	139	103
0	40	1	1	0	0	0	0	0	0	0	0	1	0	0	0	0	0	0	0	0	0	60.13	0	0	0	0	0	0	0	0	139	86	36.4	76	19	96	7.69	13.9	226	70.8	11.8	1.03	24.9	16	0.63	169	84	138	109
0	59	1	0	1	0	0	0	0	0	0	1	0	0	0	0	0	0	0	0	0	0	44.118	1	0	0	0	1	0	0	0	166	88	36.8	61	19	99	7.15	11.6	176	72.9	11.4	0.99	19.6	13	0.48	165	60	129	92
1	57	1	1	0	0	0	0	0	0	0	0	0	0	1	0	0	0	0	0	0	0	57.47	1	0	0	1	0	0	0	0	135	84	36.4	68	18	98	7.03	16	193	71.6	10.8	0.94	21.3	25	0.91	237	135	134	102
1	63	1	0	0	1	0	0	0	0	0	0	1	1	1	0	0	0	0	0	0	0	59.99	1	0	0	0	0	0	0	0	132	75	36.5	65	20	99	6.12	12.7	173	52.8	11.2	0.97	27.7	16	0.95	215	46	139	105
1	42	1	1	0	0	0	0	0	0	0	0	0	0	0	0	0	0	0	0	0	0	57.9	0	0	0	1	0	0	0	0	140	80	36.5	82	20	96	7.57	15.1	241	72.4	12.3	1.05	26.52	13	0.91	216	50	138	106
0	30	1	0	0	1	0	0	0	0	0	0	0	0	0	0	0	0	0	0	0	0	60.5	0	0	0	0	0.2	0	0	0	120	69	36.5	80	20	96	4.8	12.2	161	48.6	12.2	1.06	25.7	19	0.75	166	45	136	104
0	61	1	1	0	0	0	0	0	0	0	0	0	0	0	0	0	0	0	0	0	0	66.09	0	0	0	0	0	0	0	0	126	55	36.5	61	20	96	5.57	13.2	275	38.7	10.5	0.91	23.9	12	0.67	238	96	139	104
0	57	1	0	0	0	1	0	0	0	0	0	0	0	0	0	0	0	0	0	0	0	66.67	1	0	1	0	1	0	0	0	147	90	36.3	76	20	97	7.21	13.1	252	64.6	11.5	1	21.6	12	0.67	164	92	139	103
1	45	1	0	0	1	0	0	0	0	0	0	0	0	0	0	0	0	0	0	0	0	57.57	0	0	0	0	1	0	0	0	146	82	36.6	89	20	96	5.38	13.7	257	51	11	0.93	22.8	13	0.93	166	64	142	106
0	51	1	1	0	1	0	0	1	0	0	0	0	0	0	0	0	0	0	0	0	0	60.13	0	0	0	0	0	0	0	0	140	87	36.5	56	20	97	7.6	15.8	333	65.7	11.2	0.97	22.2	18	0.6	214	82	137	106
1	63	1	0	0	1	0	0	0	0	0	0	0	1	0	0	0	0	0	0	0	0	60.28	0	0	1	0	0	0	0	0	148	95	36	72	20	96	5.87	12.5	222	48.2	11.6	1.01	22.6	16	1.11	200	42	138	107
1	55	1	1	1	1	0	0	0	0	0	0	0	0	0	0	0	0	0	0	0	0	60.35	1	0	0	0	1	0	0	0	136	76	36.5	51	20	97	4.32	13.4	221	54.2	10.9	0.95	23.1	20	1.19	192	59	137	102
1	52	1	0	0	1	0	0	0	0	0	0	0	0	0	0	0	0	0	0	0	0	57.14	0	0	0	1	0	0	0	0	117	67	36.5	65	20	93	8.12	14.4	183	63.8	11.7	1.02	21.7	15	1.04	229	87	138	102
0	63	1	0	0	0	0	0	0	1	0	0	0	0	0	0	0	0	0	0	0	0	60.61	0	0	0	1	0	0	0	0	120	80	36.8	80	20	99	6.52	12.8	204	63.8	15.5	1.33	28.1	8	0.61	81	115	135	99
0	38	1	1	0	1	0	0	0	0	0	0	0	0	0	0	0	0	0	0	0	0	62.5	0	1	0	0	0	0	0	0	160	100	36.2	82	24	97	14.78	15.3	285	71.9	12	1.04	23	14	0.78	153	85	136	106
1	59	1	1	0	0	0	0	0	0	0	0	0	0	0	0	0	0	0	0	0	0	57.01	1	1	0	0	1	0	0	0	132	64	36.3	86	20	96	8.09	13.6	213	59.8	10.9	0.95	22.4	16	0.98	106	87	141.6	106.4
1	66	1	0	0	1	0	0	0	0	0	0	0	0	1	0	0	0	0	0	0	1	23.214	0	0	0	0	1	0	0	0	130	62	36.3	64	16	99	12.99	12.9	231	73.7	12.1	1.03	22.3	14	0.81	140	141	141	109
0	55	1	1	0	0	0	0	0	0	0	0	0	0	0	0	0	0	0	0	0	0	61.39	0	0	0	0	0.2	0	0	0.2	120	61	36.1	75	20	96	6.16	11	214	42.8	11.1	0.96	25.5	11	0.62	208	90	139	106
0	52	1	1	0	1	0	0	0	0	0	0	0	0	0	0	0	0	0	1	0	0	65.79	0	0	0	0	0	0	0	0	138	88	36.5	68	19	100	3.88	10	317	48.2	11.9	1.04	23.9	6	0.61	164	62	137	108
1	58	1	0	0	1	0	0	0	0	0	0	0	0	0	0	0	0	0	0	0	0	57.47	0	0	0	0	0	0	0	0	122	72	36.3	58	20	81	9.46	14.3	205	71.3	12	1.02	23	10	0.81	199	62	139	108
1	47	1	1	0	0	0	0	0	0	0	0	0	0	0	0	0	0	0	0	0	0	57.14	0	0	0.4	0	0.6	0	0	0	122	76	36.5	105	16	97	9.04	18	254	64.3	12.1	1.03	23.4	13	0.9	225	56	139	104
1	50	1	1	0	0	0	0	0	0	0	0	0	0	0	1	0	0	0	0	0	0	59.52	1	0	0	0	0	0	0	0	113	87	36.4	75	19	98	6.72	15.6	268	49.8	11.8	1	24	23	1.11	202	54	136	106
0	59	1	1	0	0	0	0	0	0	0	0	0	0	0	0	1	0	0	0	0	0	59.42	1	0	0	0	0	0	0	0	117	81	36.3	72	20	95	3.28	12.6	64	37	13	1.11	22.3	26	1.11	796	144	137	101
1	42	1	1	0	0	0	0	0	0	0	0	1	1	1	0	0	0	0	0	0	0	59.52	0	0	0	1	0.2	0	0	0	120	80	36.8	50	18	98	8.63	15.2	289	63.3	11.1	0.94	25.1	11	0.92	199	51	139	106
1	54	1	0	1	0	0	0	0	0	0	0	0	0	0	1	0	0	0	0	0	0	61.35	0	0	0	1	0	0	0	0	137	76	36.4	63	14	100	10.13	14.3	206	37.1	12.2	1.04	23	15	0.95	183	99	141	106
1	61	1	0	0	1	0	0	0	0	0	0	0	0	0	0	0	0	0	0	0	0	58.89	0	0	0	1	1	0	0	0	123	66	36.6	54	20	96	6.03	15	195	62.8	12.28	1.072	23.86	18	1.27	169	64	144	109
1	54	1	1	0	0	0	0	0	0	0	0	0	0	1	0	0	0	1	0	0	0	35.59	0	0	0	1	0	0	0	0	181	113	36.5	56	20	99	8.71	14.3	242	66.5	11.2	0.95	25.9	11	0.87	174	42	140	112
1	41	1	0	1	0	0	0	0	0	0	0	1	0	0	1	0	0	0	0	0	0	57.84	0	0	0	0	0.2	0	0	0	111	80	36.5	90	19	93	10.97	14.5	354	60.5	11.3	0.96	22.4	13	0.85	154	70	142	108
1	51	1	0	0	0	0	0	0	0	0	0	0	0	1	0	0	0	1	0	0	0	55.56	0	0	0.2	1	0.2	0	0	0	161	72	36.3	67	18	99	7.57	10.8	300	50.1	11.8	1	20.8	15	1.02	136	68	140	109
[truncated: 72 more columns]
